# Supplementary material for: 4-[(1,3-Dioxo-2,3-dihydro-1H-benzo[de]isoquinolin-2-yl)meth­yl]-N′-[(E)-4-nitro­benzyl­idene]benzene­sulfono­hydrazide dimethyl sulfoxide monosolvate
Source: Acta Crystallogr Sect E Struct Rep Online. 2011 Feb 12;67(Pt 3):o627–8. doi: 10.1107/S1600536811004697 (PMC3051948; doi:10.1107/S1600536811004697)
Supplement: Supplementary file 1 [file e-67-0o627-sup1.cif]

##############################################################################
###                                                                        ###
###        Electronic paper (Acta Crystallographica Section E)             ###
###                                                                        ###
##############################################################################
#                                                                            #
# This CIF contains the data in a paper accepted for publication in Acta     #
# Crystallographica Section E. It conforms to the requirements of Notes      #
# for Authors for Section E, and has been peer reviewed under the auspices   #
# of the IUCr Commission on Journals.                                        #
#                                                                            #
# Full details of the Crystallographic Information File format               #
# are given in the paper "The Crystallographic Information File (CIF):       #
# a New Standard Archive File for Crystallography" by S. R. Hall, F. H.      #
# Allen and I. D. Brown [Acta Cryst. (1991), A47, 655-685].                  #
#                                                                            #
# The current version of the core CIF dictionary is obtainable from          #
# ftp://ftp.iucr.org/pub/cif_core.dic. The current version number is 2.4.    #
#                                                                            #
# Software is freely available for graphical display of the structure(s) in  #
# this CIF.  For information consult the CIF home page http://www.iucr.org/  #
# cif/home.html                                                              #
#                                                                            #
# This file may be used for bona fide research purposes within the           #
# scientific community so long as proper attribution is given to the journal # 
# article from which it was obtained.                                        #
#                                                                            #
##############################################################################
                                             
data_global
_audit_creation_method     'SHELXL97 and manual editing'
_journal_date_recd_electronic     2011-01-21
_journal_date_accepted     2011-02-07
_journal_name_full     'Acta Crystallographica, Section E'
_journal_year     2011
_journal_volume     67
_journal_issue      3
_journal_page_first     o627
_journal_page_last     o628
_journal_paper_category     QO
_journal_coeditor_code     FF2001
_publ_contact_author_name     'Adailton J. Bortoluzzi'
_publ_contact_author_address
;
    Depto. de Qu\'imica - UFSC
    88040 - 900 Florian\'opolis, SC
    Brazil
;
_publ_contact_author_email     adajb@qmc.ufsc.br
_publ_contact_author_fax     '55(48)37216888'
_publ_contact_author_phone     '55(48)37216826'
_publ_section_title
;\
4-[(1,3-Dioxo-2,3-dihydro-1<i>H</i>-benzo[<i>de</i>]isoquinolin-2-yl)methyl]-\
<i>N</i>'-[(<i>E</i>)-4-nitrobenzylidene]benzenesulfonohydrazide dimethyl
sulfoxide monosolvate
;
loop_
    _publ_author_name
    _publ_author_address
    'Bortoluzzi, Adailton J.'
;
Departamento de Qu\'imica
Universidade Federal de Santa Catarina
88040-900 Florian\'opolis
Brazil
;
    'Policarpi, Everton B.'
;
Departamento de Qu\'imica
Universidade Federal de Santa Catarina
88040-900 Florian\'opolis
Brazil
;
    'Mora, Cristiano'
;
Departamento de Qu\'imica
Universidade Federal de Santa Catarina
88040-900 Florian\'opolis
Brazil
;
    'Oliveira, Kely N.'
;
Departamento de Qu\'imica
Universidade Federal de Santa Catarina
88040-900 Florian\'opolis
Brazil
;
    'Nunes, Ricardo J.'
;
Departamento de Qu\'imica
Universidade Federal de Santa Catarina
88040-900 Florian\'opolis
Brazil
;
data_I
_audit_creation_method     SHELXL-97
_chemical_name_systematic
;
4-[(1,3-Dioxo-2,3-dihydro-1<i>H</i>-benzo[<i>de</i>]isoquinolin-2-yl)methyl]-
<i>N</i>'-[(<i>E</i>)-4-nitrobenzylidene]benzenesulfonohydrazide
dimethyl sulfoxide monosolvate
;
_chemical_name_common     ?
_chemical_formula_moiety     'C26 H18 N4 O6 S, C2 H6 O S'
_chemical_formula_sum     'C28 H24 N4 O7 S2'
_chemical_formula_iupac     'C26 H18 N4 O6 S, C2 H6 O S'
_chemical_formula_weight     592.63
_chemical_melting_point     ?
_symmetry_cell_setting     triclinic
_symmetry_space_group_name_H-M     'P -1'
_symmetry_space_group_name_Hall     '-P 1'
loop_
    _symmetry_equiv_pos_as_xyz
    'x, y, z'
    '-x, -y, -z'
_cell_length_a     9.1520(10)
_cell_length_b     11.9710(10)
_cell_length_c     13.9100(10)
_cell_angle_alpha     107.268(7)
_cell_angle_beta     101.789(7)
_cell_angle_gamma     96.319(8)
_cell_volume     1400.6(2)
_cell_formula_units_Z     2
_cell_measurement_reflns_used     25
_cell_measurement_theta_min     8.53
_cell_measurement_theta_max     13.41
_cell_measurement_temperature     293(2)
_exptl_crystal_description     Prismatic
_exptl_crystal_colour     colourless
_exptl_crystal_size_max     0.50
_exptl_crystal_size_mid     0.16
_exptl_crystal_size_min     0.13
_exptl_crystal_density_diffrn     1.405
_exptl_crystal_density_meas     ?
_exptl_crystal_density_method     'not measured'
_exptl_crystal_F_000     616
_exptl_absorpt_coefficient_mu     0.244
_exptl_absorpt_correction_type     none
_exptl_absorpt_correction_T_min     ?
_exptl_absorpt_correction_T_max     ?
_exptl_special_details
;
;
_diffrn_ambient_temperature     293(2)
_diffrn_radiation_type     MoK\a
_diffrn_radiation_wavelength     0.71073
_diffrn_radiation_source     'fine-focus sealed tube'
_diffrn_radiation_monochromator     graphite
_diffrn_measurement_device_type     'Enraf--Nonius CAD-4'
_diffrn_measurement_method     \w--2\q
_diffrn_detector_area_resol_mean     ?
_diffrn_reflns_number     5055
_diffrn_reflns_av_R_equivalents     0.0166
_diffrn_reflns_av_sigmaI/netI     0.0458
_diffrn_reflns_theta_min     2.31
_diffrn_reflns_theta_max     25.07
_diffrn_reflns_theta_full     25.07
_diffrn_measured_fraction_theta_max     0.952
_diffrn_measured_fraction_theta_full     0.952
_diffrn_reflns_limit_h_min     0
_diffrn_reflns_limit_h_max     10
_diffrn_reflns_limit_k_min     -14
_diffrn_reflns_limit_k_max     14
_diffrn_reflns_limit_l_min     -16
_diffrn_reflns_limit_l_max     16
_diffrn_standards_number     3
_diffrn_standards_interval_count     200
_diffrn_standards_interval_time     ?
_diffrn_standards_decay_%     1
_reflns_number_total     4737
_reflns_number_gt     3075
_reflns_threshold_expression     I>2sigma(I)
_refine_ls_structure_factor_coef     Fsqd
_refine_ls_matrix_type     full
_refine_ls_R_factor_all     0.1046
_refine_ls_R_factor_gt     0.0524
_refine_ls_wR_factor_gt     0.1380
_refine_ls_wR_factor_ref     0.1626
_refine_ls_goodness_of_fit_ref     1.037
_refine_ls_restrained_S_all     1.037
_refine_ls_number_reflns     4737
_refine_ls_number_parameters     371
_refine_ls_number_restraints     0
_refine_ls_hydrogen_treatment     constr
_refine_ls_weighting_scheme     calc
_refine_ls_weighting_details
         'calc w=1/[\s^2^(Fo^2^)+(0.0792P)^2^+0.6130P] where P=(Fo^2^+2Fc^2^)/3'
_atom_sites_solution_hydrogens     geom
_atom_sites_solution_primary     direct
_atom_sites_solution_secondary     difmap
_refine_ls_shift/su_max     0.000
_refine_ls_shift/su_mean     0.000
_refine_diff_density_max     0.727
_refine_diff_density_min     -0.425
_refine_ls_extinction_method     ?
_refine_ls_extinction_coef     ?
loop_
    _atom_type_symbol
    _atom_type_description
    _atom_type_scat_dispersion_real
    _atom_type_scat_dispersion_imag
    _atom_type_scat_source
    'C' 'C' 0.0033 0.0016
                         'International Tables Vol C Tables 4.2.6.8 and 6.1.1.4'
    'H' 'H' 0.0000 0.0000
                         'International Tables Vol C Tables 4.2.6.8 and 6.1.1.4'
    'N' 'N' 0.0061 0.0033
                         'International Tables Vol C Tables 4.2.6.8 and 6.1.1.4'
    'O' 'O' 0.0106 0.0060
                         'International Tables Vol C Tables 4.2.6.8 and 6.1.1.4'
    'S' 'S' 0.1246 0.1234
                         'International Tables Vol C Tables 4.2.6.8 and 6.1.1.4'
_computing_data_collection     'CAD-4 Software (Enraf--Nonius, 1989)'
_computing_cell_refinement     'CAD-4 Software (Enraf--Nonius, 1989)'
_computing_data_reduction     'HELENA (Spek, 1996)'
_computing_structure_solution     'SIR97 (Altomare <i>et al.</i>, 1999)'
_computing_structure_refinement     'SHELXL97 (Sheldrick, 2008)'
_computing_molecular_graphics
;
PLATON (Spek, 2009) and Mercury (Macrae <i>et al.</i>, 2006)
;
_computing_publication_material     'SHELXL97 (Sheldrick, 2008)'
loop_
    _atom_site_type_symbol
    _atom_site_label
    _atom_site_fract_x
    _atom_site_fract_y
    _atom_site_fract_z
    _atom_site_U_iso_or_equiv
    _atom_site_adp_type
    _atom_site_calc_flag
    _atom_site_refinement_flags
    _atom_site_occupancy
    _atom_site_disorder_assembly
    _atom_site_disorder_group
    S S1 0.34031(11) 0.73620(8) 0.53120(6) 0.0597(3) Uani d . 1 . .
    N N1 0.8354(3) 1.1992(2) 0.8805(2) 0.0571(7) Uani d . 1 . .
    N N2 0.4477(3) 0.6426(2) 0.55446(19) 0.0540(7) Uani d . 1 . .
    H H2N 0.5170 0.6398 0.5273 0.058(12) Uiso d R 1 . .
    N N3 0.4776(3) 0.6399(2) 0.65605(19) 0.0501(6) Uani d . 1 . .
    O O1 0.6771(4) 1.2526(3) 0.9840(2) 0.1026(11) Uani d . 1 . .
    O O2 0.9903(3) 1.1379(3) 0.7756(2) 0.0987(10) Uani d . 1 . .
    O O3 0.3260(3) 0.7192(2) 0.42331(18) 0.0797(8) Uani d . 1 . .
    O O4 0.2088(3) 0.7188(2) 0.5685(2) 0.0766(8) Uani d . 1 . .
    C C2 0.7994(4) 1.2237(3) 0.9760(3) 0.0626(9) Uani d . 1 . .
    C C3 0.9105(4) 1.2127(3) 1.0630(2) 0.0547(8) Uani d . 1 . .
    C C4 0.8859(5) 1.2441(4) 1.1612(3) 0.0767(11) Uani d . 1 . .
    H H4 0.7994 1.2747 1.1724 0.092 Uiso calc R 1 . .
    C C5 0.9881(6) 1.2309(4) 1.2432(3) 0.0864(13) Uani d . 1 . .
    H H5 0.9706 1.2547 1.3092 0.104 Uiso calc R 1 . .
    C C6 1.1117(6) 1.1846(4) 1.2296(3) 0.0803(13) Uani d . 1 . .
    H H6 1.1779 1.1753 1.2858 0.096 Uiso calc R 1 . .
    C C7 1.1429(4) 1.1495(3) 1.1304(3) 0.0645(10) Uani d . 1 . .
    C C8 1.2697(5) 1.1010(4) 1.1103(5) 0.0918(15) Uani d . 1 . .
    H H8 1.3383 1.0895 1.1643 0.110 Uiso calc R 1 . .
    C C9 1.2953(5) 1.0705(4) 1.0149(6) 0.1053(19) Uani d . 1 . .
    H H9 1.3799 1.0370 1.0038 0.126 Uiso calc R 1 . .
    C C10 1.1970(5) 1.0884(4) 0.9325(4) 0.0845(13) Uani d . 1 . .
    H H10 1.2170 1.0683 0.8672 0.101 Uiso calc R 1 . .
    C C11 1.0701(4) 1.1359(3) 0.9479(3) 0.0547(8) Uani d . 1 . .
    C C12 1.0410(4) 1.1663(3) 1.0464(3) 0.0492(8) Uani d . 1 . .
    C C13 0.9662(4) 1.1572(3) 0.8612(3) 0.0636(10) Uani d . 1 . .
    C C14 0.7269(5) 1.2149(3) 0.7930(3) 0.0737(11) Uani d . 1 . .
    H H14A 0.7827 1.2462 0.7515 0.088 Uiso calc R 1 . .
    H H14B 0.6660 1.2723 0.8202 0.088 Uiso calc R 1 . .
    C C15 0.6233(4) 1.0984(3) 0.7248(3) 0.0602(9) Uani d . 1 . .
    C C16 0.6623(5) 1.0275(3) 0.6388(3) 0.0680(10) Uani d . 1 . .
    H H16 0.7496 1.0539 0.6214 0.082 Uiso calc R 1 . .
    C C17 0.5738(4) 0.9184(3) 0.5784(3) 0.0636(9) Uani d . 1 . .
    H H17 0.6009 0.8715 0.5208 0.076 Uiso calc R 1 . .
    C C18 0.4443(4) 0.8797(3) 0.6049(2) 0.0535(8) Uani d . 1 . .
    C C19 0.4011(4) 0.9501(4) 0.6880(3) 0.0714(10) Uani d . 1 . .
    H H19 0.3127 0.9246 0.7045 0.086 Uiso calc R 1 . .
    C C20 0.4909(5) 1.0596(4) 0.7469(3) 0.0765(11) Uani d . 1 . .
    H H20 0.4611 1.1079 0.8027 0.092 Uiso calc R 1 . .
    C C21 0.5844(4) 0.5873(3) 0.6806(2) 0.0500(8) Uani d . 1 . .
    H H21 0.6372 0.5541 0.6320 0.060 Uiso calc R 1 . .
    C C22 0.6255(4) 0.5781(3) 0.7849(2) 0.0475(7) Uani d . 1 . .
    C C23 0.7517(4) 0.5304(3) 0.8140(3) 0.0580(9) Uani d . 1 . .
    H H23 0.8057 0.4994 0.7655 0.070 Uiso calc R 1 . .
    C C24 0.7984(4) 0.5285(3) 0.9143(3) 0.0613(9) Uani d . 1 . .
    H H24 0.8839 0.4973 0.9341 0.074 Uiso calc R 1 . .
    C C25 0.7162(4) 0.5734(3) 0.9838(2) 0.0550(8) Uani d . 1 . .
    C C26 0.5894(4) 0.6196(3) 0.9578(3) 0.0638(9) Uani d . 1 . .
    H H26 0.5356 0.6495 1.0067 0.077 Uiso calc R 1 . .
    C C27 0.5431(4) 0.6209(3) 0.8576(3) 0.0615(9) Uani d . 1 . .
    H H27 0.4561 0.6507 0.8382 0.074 Uiso calc R 1 . .
    N N4 0.7691(4) 0.5767(3) 1.0923(3) 0.0733(9) Uani d . 1 . .
    O O5 0.6974(4) 0.6209(4) 1.1535(2) 0.1111(12) Uani d . 1 . .
    O O6 0.8819(4) 0.5387(4) 1.1166(2) 0.1188(13) Uani d . 1 . .
    S S2 0.74498(12) 0.64956(10) 0.39415(8) 0.0747(3) Uani d . 1 . .
    O O1S 0.7208(3) 0.6673(3) 0.5003(2) 0.0830(8) Uani d . 1 . .
    C C1S 0.8748(5) 0.5522(4) 0.3777(3) 0.0833(12) Uani d . 1 . .
    H H1S1 0.8257 0.4734 0.3689 0.125 Uiso calc R 1 . .
    H H1S2 0.9591 0.5784 0.4379 0.125 Uiso calc R 1 . .
    H H1S3 0.9105 0.5515 0.3173 0.125 Uiso calc R 1 . .
    C C2S 0.8693(6) 0.7814(4) 0.4070(4) 0.1081(17) Uani d . 1 . .
    H H2S1 0.8157 0.8468 0.4170 0.162 Uiso calc R 1 . .
    H H2S2 0.9049 0.7705 0.3451 0.162 Uiso calc R 1 . .
    H H2S3 0.9542 0.7979 0.4657 0.162 Uiso calc R 1 . .
loop_
    _atom_site_aniso_label
    _atom_site_aniso_U_11
    _atom_site_aniso_U_22
    _atom_site_aniso_U_33
    _atom_site_aniso_U_12
    _atom_site_aniso_U_13
    _atom_site_aniso_U_23
    S1 0.0667(6) 0.0595(5) 0.0449(5) -0.0013(4) -0.0036(4) 0.0219(4)
    N1 0.0665(19) 0.0523(16) 0.0478(16) 0.0087(14) 0.0064(14) 0.0155(13)
    N2 0.0696(19) 0.0552(16) 0.0371(14) 0.0016(14) 0.0122(14) 0.0193(12)
    N3 0.0566(16) 0.0536(15) 0.0412(14) 0.0033(13) 0.0094(12) 0.0217(12)
    O1 0.084(2) 0.137(3) 0.079(2) 0.060(2) 0.0151(16) 0.0140(19)
    O2 0.103(2) 0.127(3) 0.0623(18) -0.0099(19) 0.0389(17) 0.0240(17)
    O3 0.113(2) 0.0723(17) 0.0391(13) -0.0025(15) -0.0086(13) 0.0230(12)
    O4 0.0539(15) 0.0878(19) 0.0830(19) 0.0021(13) 0.0062(13) 0.0319(15)
    C2 0.064(2) 0.062(2) 0.055(2) 0.0181(18) 0.0125(18) 0.0088(17)
    C3 0.059(2) 0.055(2) 0.0449(19) 0.0089(16) 0.0094(16) 0.0111(15)
    C4 0.077(3) 0.085(3) 0.059(2) 0.014(2) 0.019(2) 0.010(2)
    C5 0.103(4) 0.097(3) 0.046(2) -0.003(3) 0.011(2) 0.019(2)
    C6 0.094(3) 0.068(3) 0.062(3) -0.011(2) -0.012(2) 0.028(2)
    C7 0.058(2) 0.0424(18) 0.079(3) -0.0036(16) -0.0068(19) 0.0200(17)
    C8 0.062(3) 0.057(2) 0.136(5) 0.007(2) -0.012(3) 0.028(3)
    C9 0.053(3) 0.075(3) 0.170(6) 0.020(2) 0.022(3) 0.015(3)
    C10 0.062(3) 0.068(3) 0.111(4) 0.003(2) 0.038(3) 0.004(2)
    C11 0.0454(19) 0.0446(17) 0.066(2) -0.0026(15) 0.0159(17) 0.0083(16)
    C12 0.0477(19) 0.0370(16) 0.057(2) -0.0010(14) 0.0091(15) 0.0119(14)
    C13 0.073(3) 0.054(2) 0.058(2) -0.0128(18) 0.0226(19) 0.0129(17)
    C14 0.099(3) 0.054(2) 0.058(2) 0.008(2) -0.003(2) 0.0214(17)
    C15 0.083(3) 0.0477(19) 0.0437(19) 0.0127(18) -0.0020(18) 0.0186(15)
    C16 0.082(3) 0.060(2) 0.059(2) -0.0055(19) 0.014(2) 0.0247(18)
    C17 0.080(3) 0.056(2) 0.051(2) 0.0032(19) 0.0152(19) 0.0167(16)
    C18 0.062(2) 0.0540(19) 0.0415(18) 0.0084(16) 0.0002(15) 0.0211(15)
    C19 0.067(2) 0.080(3) 0.061(2) 0.007(2) 0.0146(19) 0.017(2)
    C20 0.080(3) 0.072(3) 0.060(2) 0.009(2) 0.012(2) 0.004(2)
    C21 0.061(2) 0.0471(17) 0.0396(17) 0.0028(16) 0.0122(15) 0.0141(14)
    C22 0.0561(19) 0.0409(16) 0.0446(17) 0.0047(14) 0.0108(15) 0.0152(13)
    C23 0.073(2) 0.053(2) 0.051(2) 0.0212(17) 0.0210(17) 0.0152(16)
    C24 0.069(2) 0.062(2) 0.055(2) 0.0231(18) 0.0075(18) 0.0227(17)
    C25 0.064(2) 0.055(2) 0.0431(18) 0.0007(17) 0.0074(16) 0.0192(15)
    C26 0.068(2) 0.081(3) 0.053(2) 0.017(2) 0.0235(18) 0.0292(19)
    C27 0.057(2) 0.083(3) 0.057(2) 0.0212(19) 0.0184(17) 0.0352(19)
    N4 0.080(2) 0.087(2) 0.052(2) 0.0088(19) 0.0094(18) 0.0279(17)
    O5 0.115(3) 0.171(3) 0.0557(18) 0.032(2) 0.0289(19) 0.043(2)
    O6 0.121(3) 0.182(4) 0.072(2) 0.070(3) 0.0121(19) 0.062(2)
    S2 0.0732(7) 0.1007(8) 0.0565(6) 0.0068(6) 0.0234(5) 0.0332(5)
    O1S 0.103(2) 0.095(2) 0.0608(16) 0.0099(16) 0.0414(15) 0.0291(14)
    C1S 0.080(3) 0.094(3) 0.077(3) 0.010(2) 0.028(2) 0.025(2)
    C2S 0.130(4) 0.101(4) 0.115(4) 0.005(3) 0.060(3) 0.053(3)
loop_
    _geom_bond_atom_site_label_1
    _geom_bond_atom_site_label_2
    _geom_bond_site_symmetry_2
    _geom_bond_distance
    _geom_bond_publ_flag
    S1 O4 . 1.423(3) ?
    S1 O3 . 1.429(2) ?
    S1 N2 . 1.630(3) ?
    S1 C18 . 1.762(3) ?
    N1 C2 . 1.388(4) ?
    N1 C13 . 1.394(5) ?
    N1 C14 . 1.478(4) ?
    N2 N3 . 1.394(3) ?
    N2 H2N . 0.8006 ?
    N3 C21 . 1.263(4) ?
    O1 C2 . 1.224(4) ?
    O2 C13 . 1.214(4) ?
    C2 C3 . 1.461(5) ?
    C3 C4 . 1.377(5) ?
    C3 C12 . 1.404(5) ?
    C4 C5 . 1.380(6) ?
    C4 H4 . 0.9300 ?
    C5 C6 . 1.336(6) ?
    C5 H5 . 0.9300 ?
    C6 C7 . 1.415(6) ?
    C6 H6 . 0.9300 ?
    C7 C8 . 1.395(6) ?
    C7 C12 . 1.418(5) ?
    C8 C9 . 1.344(7) ?
    C8 H8 . 0.9300 ?
    C9 C10 . 1.391(7) ?
    C9 H9 . 0.9300 ?
    C10 C11 . 1.375(5) ?
    C10 H10 . 0.9300 ?
    C11 C12 . 1.399(5) ?
    C11 C13 . 1.481(5) ?
    C14 C15 . 1.517(5) ?
    C14 H14A . 0.9700 ?
    C14 H14B . 0.9700 ?
    C15 C20 . 1.375(5) ?
    C15 C16 . 1.384(5) ?
    C16 C17 . 1.381(5) ?
    C16 H16 . 0.9300 ?
    C17 C18 . 1.383(5) ?
    C17 H17 . 0.9300 ?
    C18 C19 . 1.373(5) ?
    C19 C20 . 1.383(5) ?
    C19 H19 . 0.9300 ?
    C20 H20 . 0.9300 ?
    C21 C22 . 1.462(4) ?
    C21 H21 . 0.9300 ?
    C22 C23 . 1.383(4) ?
    C22 C27 . 1.394(4) ?
    C23 C24 . 1.381(5) ?
    C23 H23 . 0.9300 ?
    C24 C25 . 1.367(5) ?
    C24 H24 . 0.9300 ?
    C25 C26 . 1.369(5) ?
    C25 N4 . 1.474(4) ?
    C26 C27 . 1.377(5) ?
    C26 H26 . 0.9300 ?
    C27 H27 . 0.9300 ?
    N4 O6 . 1.200(4) ?
    N4 O5 . 1.213(4) ?
    S2 O1S . 1.494(3) ?
    S2 C1S . 1.755(4) ?
    S2 C2S . 1.781(5) ?
    C1S H1S1 . 0.9600 ?
    C1S H1S2 . 0.9600 ?
    C1S H1S3 . 0.9600 ?
    C2S H2S1 . 0.9600 ?
    C2S H2S2 . 0.9600 ?
    C2S H2S3 . 0.9600 ?
loop_
    _geom_angle_atom_site_label_1
    _geom_angle_atom_site_label_2
    _geom_angle_atom_site_label_3
    _geom_angle_site_symmetry_1
    _geom_angle_site_symmetry_3
    _geom_angle
    _geom_angle_publ_flag
    O4 S1 O3 . . 120.25(16) ?
    O4 S1 N2 . . 108.61(16) ?
    O3 S1 N2 . . 103.64(16) ?
    O4 S1 C18 . . 107.94(17) ?
    O3 S1 C18 . . 109.03(15) ?
    N2 S1 C18 . . 106.58(15) ?
    C2 N1 C13 . . 123.8(3) ?
    C2 N1 C14 . . 118.4(3) ?
    C13 N1 C14 . . 117.7(3) ?
    N3 N2 S1 . . 115.3(2) ?
    N3 N2 H2N . . 117.1 ?
    S1 N2 H2N . . 114.1 ?
    C21 N3 N2 . . 115.5(3) ?
    O1 C2 N1 . . 119.3(3) ?
    O1 C2 C3 . . 122.8(3) ?
    N1 C2 C3 . . 117.9(3) ?
    C4 C3 C12 . . 119.4(3) ?
    C4 C3 C2 . . 120.4(3) ?
    C12 C3 C2 . . 120.1(3) ?
    C3 C4 C5 . . 120.8(4) ?
    C3 C4 H4 . . 119.6 ?
    C5 C4 H4 . . 119.6 ?
    C6 C5 C4 . . 121.3(4) ?
    C6 C5 H5 . . 119.4 ?
    C4 C5 H5 . . 119.4 ?
    C5 C6 C7 . . 120.7(4) ?
    C5 C6 H6 . . 119.6 ?
    C7 C6 H6 . . 119.6 ?
    C8 C7 C6 . . 124.0(4) ?
    C8 C7 C12 . . 117.6(4) ?
    C6 C7 C12 . . 118.3(4) ?
    C9 C8 C7 . . 121.7(5) ?
    C9 C8 H8 . . 119.1 ?
    C7 C8 H8 . . 119.1 ?
    C8 C9 C10 . . 120.9(4) ?
    C8 C9 H9 . . 119.6 ?
    C10 C9 H9 . . 119.6 ?
    C11 C10 C9 . . 119.9(5) ?
    C11 C10 H10 . . 120.1 ?
    C9 C10 H10 . . 120.1 ?
    C10 C11 C12 . . 119.8(4) ?
    C10 C11 C13 . . 120.2(4) ?
    C12 C11 C13 . . 119.9(3) ?
    C11 C12 C3 . . 120.5(3) ?
    C11 C12 C7 . . 120.1(3) ?
    C3 C12 C7 . . 119.4(3) ?
    O2 C13 N1 . . 120.1(4) ?
    O2 C13 C11 . . 122.6(4) ?
    N1 C13 C11 . . 117.3(3) ?
    N1 C14 C15 . . 111.5(3) ?
    N1 C14 H14A . . 109.3 ?
    C15 C14 H14A . . 109.3 ?
    N1 C14 H14B . . 109.3 ?
    C15 C14 H14B . . 109.3 ?
    H14A C14 H14B . . 108.0 ?
    C20 C15 C16 . . 118.5(3) ?
    C20 C15 C14 . . 121.5(4) ?
    C16 C15 C14 . . 120.0(4) ?
    C17 C16 C15 . . 121.1(4) ?
    C17 C16 H16 . . 119.5 ?
    C15 C16 H16 . . 119.5 ?
    C16 C17 C18 . . 119.1(4) ?
    C16 C17 H17 . . 120.4 ?
    C18 C17 H17 . . 120.4 ?
    C19 C18 C17 . . 120.7(3) ?
    C19 C18 S1 . . 121.3(3) ?
    C17 C18 S1 . . 118.0(3) ?
    C18 C19 C20 . . 119.2(4) ?
    C18 C19 H19 . . 120.4 ?
    C20 C19 H19 . . 120.4 ?
    C15 C20 C19 . . 121.4(4) ?
    C15 C20 H20 . . 119.3 ?
    C19 C20 H20 . . 119.3 ?
    N3 C21 C22 . . 120.5(3) ?
    N3 C21 H21 . . 119.7 ?
    C22 C21 H21 . . 119.7 ?
    C23 C22 C27 . . 118.9(3) ?
    C23 C22 C21 . . 119.9(3) ?
    C27 C22 C21 . . 121.1(3) ?
    C24 C23 C22 . . 120.7(3) ?
    C24 C23 H23 . . 119.6 ?
    C22 C23 H23 . . 119.6 ?
    C25 C24 C23 . . 118.5(3) ?
    C25 C24 H24 . . 120.7 ?
    C23 C24 H24 . . 120.7 ?
    C24 C25 C26 . . 122.6(3) ?
    C24 C25 N4 . . 118.9(3) ?
    C26 C25 N4 . . 118.5(3) ?
    C25 C26 C27 . . 118.6(3) ?
    C25 C26 H26 . . 120.7 ?
    C27 C26 H26 . . 120.7 ?
    C26 C27 C22 . . 120.6(3) ?
    C26 C27 H27 . . 119.7 ?
    C22 C27 H27 . . 119.7 ?
    O6 N4 O5 . . 123.1(4) ?
    O6 N4 C25 . . 119.1(4) ?
    O5 N4 C25 . . 117.7(4) ?
    O1S S2 C1S . . 106.61(19) ?
    O1S S2 C2S . . 104.8(2) ?
    C1S S2 C2S . . 97.5(2) ?
    S2 C1S H1S1 . . 109.5 ?
    S2 C1S H1S2 . . 109.5 ?
    H1S1 C1S H1S2 . . 109.5 ?
    S2 C1S H1S3 . . 109.5 ?
    H1S1 C1S H1S3 . . 109.5 ?
    H1S2 C1S H1S3 . . 109.5 ?
    S2 C2S H2S1 . . 109.5 ?
    S2 C2S H2S2 . . 109.5 ?
    H2S1 C2S H2S2 . . 109.5 ?
    S2 C2S H2S3 . . 109.5 ?
    H2S1 C2S H2S3 . . 109.5 ?
    H2S2 C2S H2S3 . . 109.5 ?
loop_
    _geom_torsion_atom_site_label_1
    _geom_torsion_atom_site_label_2
    _geom_torsion_atom_site_label_3
    _geom_torsion_atom_site_label_4
    _geom_torsion_site_symmetry_1
    _geom_torsion_site_symmetry_2
    _geom_torsion_site_symmetry_3
    _geom_torsion_site_symmetry_4
    _geom_torsion
    _geom_torsion_publ_flag
    O4 S1 N2 N3 . . . . -49.9(3) ?
    O3 S1 N2 N3 . . . . -178.9(2) ?
    C18 S1 N2 N3 . . . . 66.1(3) ?
    S1 N2 N3 C21 . . . . -165.8(2) ?
    C13 N1 C2 O1 . . . . -175.1(3) ?
    C14 N1 C2 O1 . . . . 2.9(5) ?
    C13 N1 C2 C3 . . . . 4.6(5) ?
    C14 N1 C2 C3 . . . . -177.4(3) ?
    O1 C2 C3 C4 . . . . -5.1(6) ?
    N1 C2 C3 C4 . . . . 175.2(3) ?
    O1 C2 C3 C12 . . . . 172.8(4) ?
    N1 C2 C3 C12 . . . . -6.8(5) ?
    C12 C3 C4 C5 . . . . 0.2(6) ?
    C2 C3 C4 C5 . . . . 178.1(4) ?
    C3 C4 C5 C6 . . . . -1.7(7) ?
    C4 C5 C6 C7 . . . . 1.1(7) ?
    C5 C6 C7 C8 . . . . 179.7(4) ?
    C5 C6 C7 C12 . . . . 0.8(5) ?
    C6 C7 C8 C9 . . . . -179.1(4) ?
    C12 C7 C8 C9 . . . . -0.2(6) ?
    C7 C8 C9 C10 . . . . 1.2(7) ?
    C8 C9 C10 C11 . . . . -1.2(7) ?
    C9 C10 C11 C12 . . . . 0.2(5) ?
    C9 C10 C11 C13 . . . . 179.0(4) ?
    C10 C11 C12 C3 . . . . -178.8(3) ?
    C13 C11 C12 C3 . . . . 2.5(4) ?
    C10 C11 C12 C7 . . . . 0.7(5) ?
    C13 C11 C12 C7 . . . . -178.0(3) ?
    C4 C3 C12 C11 . . . . -178.7(3) ?
    C2 C3 C12 C11 . . . . 3.3(5) ?
    C4 C3 C12 C7 . . . . 1.8(5) ?
    C2 C3 C12 C7 . . . . -176.2(3) ?
    C8 C7 C12 C11 . . . . -0.7(5) ?
    C6 C7 C12 C11 . . . . 178.2(3) ?
    C8 C7 C12 C3 . . . . 178.8(3) ?
    C6 C7 C12 C3 . . . . -2.3(5) ?
    C2 N1 C13 O2 . . . . -179.9(3) ?
    C14 N1 C13 O2 . . . . 2.1(5) ?
    C2 N1 C13 C11 . . . . 1.1(5) ?
    C14 N1 C13 C11 . . . . -176.9(3) ?
    C10 C11 C13 O2 . . . . -2.5(5) ?
    C12 C11 C13 O2 . . . . 176.2(3) ?
    C10 C11 C13 N1 . . . . 176.5(3) ?
    C12 C11 C13 N1 . . . . -4.8(4) ?
    C2 N1 C14 C15 . . . . -96.1(4) ?
    C13 N1 C14 C15 . . . . 82.0(4) ?
    N1 C14 C15 C20 . . . . 86.5(5) ?
    N1 C14 C15 C16 . . . . -92.5(4) ?
    C20 C15 C16 C17 . . . . -2.3(5) ?
    C14 C15 C16 C17 . . . . 176.8(3) ?
    C15 C16 C17 C18 . . . . -0.1(5) ?
    C16 C17 C18 C19 . . . . 2.1(5) ?
    C16 C17 C18 S1 . . . . -176.1(3) ?
    O4 S1 C18 C19 . . . . 5.1(3) ?
    O3 S1 C18 C19 . . . . 137.3(3) ?
    N2 S1 C18 C19 . . . . -111.5(3) ?
    O4 S1 C18 C17 . . . . -176.8(3) ?
    O3 S1 C18 C17 . . . . -44.6(3) ?
    N2 S1 C18 C17 . . . . 66.7(3) ?
    C17 C18 C19 C20 . . . . -1.6(5) ?
    S1 C18 C19 C20 . . . . 176.6(3) ?
    C16 C15 C20 C19 . . . . 2.8(6) ?
    C14 C15 C20 C19 . . . . -176.2(3) ?
    C18 C19 C20 C15 . . . . -0.9(6) ?
    N2 N3 C21 C22 . . . . -179.6(2) ?
    N3 C21 C22 C23 . . . . -173.8(3) ?
    N3 C21 C22 C27 . . . . 3.6(5) ?
    C27 C22 C23 C24 . . . . -2.0(5) ?
    C21 C22 C23 C24 . . . . 175.5(3) ?
    C22 C23 C24 C25 . . . . 0.7(5) ?
    C23 C24 C25 C26 . . . . 0.3(5) ?
    C23 C24 C25 N4 . . . . -177.2(3) ?
    C24 C25 C26 C27 . . . . -0.1(5) ?
    N4 C25 C26 C27 . . . . 177.5(3) ?
    C25 C26 C27 C22 . . . . -1.2(5) ?
    C23 C22 C27 C26 . . . . 2.2(5) ?
    C21 C22 C27 C26 . . . . -175.3(3) ?
    C24 C25 N4 O6 . . . . -0.8(5) ?
    C26 C25 N4 O6 . . . . -178.5(4) ?
    C24 C25 N4 O5 . . . . 177.4(4) ?
    C26 C25 N4 O5 . . . . -0.3(5) ?
loop_
    _geom_hbond_atom_site_label_D
    _geom_hbond_atom_site_label_H
    _geom_hbond_atom_site_label_A
    _geom_hbond_site_symmetry_A
    _geom_hbond_distance_DH
    _geom_hbond_distance_HA
    _geom_hbond_distance_DA
    _geom_hbond_angle_DHA
    _geom_hbond_publ_flag
    N2 H2N O1S . 0.80 1.99 2.764(4) 163 y
    C8 H8 Cg 2_777 0.93 2.903 3.799(6) 162 y
