# Supplementary material for: 4-[(1,3-Dioxo-2,3-dihydro-1H-benzo[de]isoquinolin-2-yl)meth­yl]-N′-[(E)-4-nitro­benzyl­idene]benzene­sulfono­hydrazide dimethyl sulfoxide monosolvate
Source: Acta Crystallogr Sect E Struct Rep Online. 2011 Feb 12;67(Pt 3):o627–8. doi: 10.1107/S1600536811004697 (PMC3051948; doi:10.1107/S1600536811004697)
Supplement: Supplementary file 2 [file e-67-0o627-Isup2.hkl]

#
# h,k,l, Fc-squared, Fo-squared, sigma(Fo-squared) and status flag
#
data_I
_shelx_title 'C26 H18 N4 O6 S, C2 H6 O S'
_shelx_refln_list_code          4
_shelx_F_calc_maximum      250.82
_exptl_crystal_F_000       616.00
_reflns_d_resolution_high  0.8386
 
loop_
 _symmetry_equiv_pos_as_xyz
 'x, y, z'
 '-x, -y, -z'
 
_cell_length_a     9.1520
_cell_length_b    11.9710
_cell_length_c    13.9100
_cell_angle_alpha 107.270
_cell_angle_beta  101.790
_cell_angle_gamma  96.320
 
_shelx_F_squared_multiplier     1.000
 
loop_
 _refln_index_h
 _refln_index_k
 _refln_index_l
 _refln_F_squared_calc
 _refln_F_squared_meas
 _refln_F_squared_sigma
 _refln_observed_status
   1   0   0      583.38      500.96     11.09 o
   2   0   0     3810.10     3412.11     40.48 o
   3   0   0      367.87      360.61      9.76 o
   4   0   0      169.45      118.51      3.84 o
   5   0   0       85.67       71.30      3.94 o
   6   0   0        3.22        1.91      3.24 o
   7   0   0        4.09       12.15      3.64 o
   8   0   0        0.02        4.34     13.43 o
   9   0   0       10.76       11.97      5.32 o
  10   0   0        3.54       11.37      4.77 o
 -10   1   0        2.15        3.31      5.02 o
  -9   1   0        0.66       -4.99     11.75 o
  -8   1   0       70.04       69.57      7.65 o
  -7   1   0      407.20      408.22     12.02 o
  -6   1   0        0.17        0.00      8.31 o
  -5   1   0     1198.89     1049.45     27.16 o
  -4   1   0      234.85      206.23      6.02 o
  -3   1   0       46.53       56.97      2.36 o
  -2   1   0     6426.04     6074.27     51.23 o
  -1   1   0      353.37      324.44      9.19 o
   1   1   0      646.28      675.06     14.26 o
   2   1   0      259.15      209.04      6.27 o
   3   1   0     1155.95     1047.14     28.03 o
   4   1   0       52.91       40.63      2.59 o
   5   1   0      364.36      310.69      9.56 o
   6   1   0      471.55      472.00     14.63 o
   7   1   0      324.14      330.39      9.89 o
   8   1   0      325.41      341.03     13.45 o
   9   1   0       17.90       29.79      5.47 o
  10   1   0       14.55       24.62      5.75 o
 -10   2   0        5.78        5.35      5.15 o
  -9   2   0       65.39       68.37      7.00 o
  -8   2   0        0.80        8.26     13.03 o
  -7   2   0      408.59      367.99     11.47 o
  -6   2   0      314.70      307.95      9.49 o
  -5   2   0        3.67        0.00      2.08 o
  -4   2   0        0.29       -1.78      1.78 o
  -3   2   0       86.23       82.65      2.74 o
  -2   2   0     2445.54     2402.39     34.38 o
  -1   2   0    11573.99    10839.93     61.94 o
   0   2   0     3977.91     4223.31     46.90 o
   1   2   0      148.69      111.44      3.44 o
   2   2   0      492.14      404.31     11.47 o
   3   2   0     1508.17     1277.27     32.40 o
   4   2   0       18.28       12.20      2.16 o
   5   2   0      409.95      398.23     12.17 o
   6   2   0      142.15      132.17      6.12 o
   7   2   0       53.29       62.92      5.37 o
   8   2   0       66.57       62.37      6.10 o
   9   2   0        7.37        2.51     13.98 o
  10   2   0        7.42        8.31      4.59 o
 -10   3   0        0.98      -14.63     14.63 o
  -9   3   0        4.56       14.26      4.67 o
  -8   3   0       15.40       16.36      5.30 o
  -7   3   0        5.02      -14.28     14.28 o
  -6   3   0       21.88       26.08      3.46 o
  -5   3   0      153.38      145.67      4.87 o
  -4   3   0     1683.48     1497.98     38.27 o
  -3   3   0       17.74       11.72      1.71 o
  -2   3   0     1567.00     1478.93     30.39 o
  -1   3   0     1268.72     1147.61     24.35 o
   0   3   0      345.89      432.56      8.77 o
   1   3   0    62908.82    55112.30    179.40 o
   2   3   0      185.74      196.14      5.82 o
   3   3   0     1097.64     1029.85     22.21 o
   4   3   0       33.53       24.45      2.21 o
   5   3   0       54.20       47.76      3.46 o
   6   3   0       11.70       12.88      3.39 o
   7   3   0       10.31        3.81      5.09 o
   8   3   0       22.94       33.43      4.64 o
   9   3   0       17.39       21.81      5.27 o
 -10   4   0        0.02        2.64     11.55 o
  -9   4   0       30.98       36.24      5.80 o
  -8   4   0       11.36       16.99      5.17 o
  -7   4   0      137.82      136.06      6.37 o
  -6   4   0      229.58      226.23      7.08 o
  -5   4   0       71.36       47.51      3.44 o
  -4   4   0     1070.22     1054.70     23.57 o
  -3   4   0      518.08      512.35     15.31 o
  -2   4   0     1292.10     1286.38     30.92 o
  -1   4   0       24.04       22.54      1.71 o
   0   4   0      566.58      590.51     26.33 o
   1   4   0     3081.84     2975.21     47.46 o
   2   4   0     2356.87     2604.08     48.59 o
   3   4   0     1348.78     1211.51     26.00 o
   4   4   0      750.76      642.41     21.11 o
   5   4   0      246.83      212.96      7.10 o
   6   4   0      479.38      473.78     12.72 o
   7   4   0      132.47      138.39      8.53 o
   8   4   0       26.22       23.37      5.62 o
   9   4   0       54.18       49.59      6.58 o
 -10   5   0        2.95        2.66     11.62 o
  -9   5   0        3.60       -2.31     11.12 o
  -8   5   0       12.10        4.02     15.03 o
  -7   5   0        8.83       13.20      3.56 o
  -6   5   0       69.90       71.68      4.59 o
  -5   5   0       66.02       74.04      3.99 o
  -4   5   0     1207.80     1205.74     27.18 o
  -3   5   0       14.69        7.60      2.16 o
  -2   5   0     1126.13     1044.96     31.05 o
  -1   5   0      687.48      689.07     17.47 o
   0   5   0       16.10       13.62      1.16 o
   1   5   0     2510.07     2626.84     50.10 o
   2   5   0       33.23       38.02      2.76 o
   3   5   0      311.56      263.23      8.03 o
   4   5   0      266.90      262.07      8.11 o
   5   5   0      113.87      108.83      5.40 o
   6   5   0        0.61       -5.57     10.69 o
   7   5   0        5.66      -12.88     12.88 o
   8   5   0        0.14      -12.83     12.83 o
 -10   6   0        2.19      -14.91     14.91 o
  -9   6   0        7.56        4.77      4.67 o
  -8   6   0        7.34       13.58      3.76 o
  -7   6   0       55.27       53.48      6.43 o
  -6   6   0       38.35       34.01      4.22 o
  -5   6   0        2.78       -1.76      2.48 o
  -4   6   0      541.55      513.13     15.41 o
  -3   6   0      485.04      474.88     13.90 o
  -2   6   0      157.29      181.81      5.60 o
  -1   6   0      564.45      579.82     17.92 o
   0   6   0      755.23      726.82     14.21 o
   1   6   0      919.51     1102.28     25.68 o
   2   6   0     1186.98     1249.06     28.91 o
   3   6   0       89.30       89.63      4.62 o
   4   6   0      101.82       94.54      4.89 o
   5   6   0        2.49       -8.88     10.82 o
   6   6   0       23.03       12.85      4.94 o
   7   6   0        1.96       -4.57      4.57 o
   8   6   0        7.55      -13.20     14.71 o
 -10   7   0        0.45        5.62     12.55 o
  -9   7   0       23.12       31.25      5.70 o
  -8   7   0       45.94       42.77      5.22 o
  -7   7   0       10.51       12.30      4.99 o
  -6   7   0       38.22       39.25      3.94 o
  -5   7   0        0.98        1.93      2.51 o
  -4   7   0       12.94        4.19      7.25 o
  -3   7   0      361.46      380.51     11.92 o
  -2   7   0       54.59       62.19      3.44 o
  -1   7   0      925.56      846.94     24.17 o
   0   7   0      108.16      110.40      3.19 o
   1   7   0       24.43       25.98      2.76 o
   2   7   0        0.99        3.69      2.21 o
   3   7   0      444.95      413.94     12.37 o
   4   7   0      365.23      345.25      9.66 o
   5   7   0       55.06       51.78      6.37 o
   6   7   0       40.37       41.11      5.40 o
   7   7   0       22.66       18.32      5.72 o
   8   7   0        4.76        8.51      4.27 o
  -9   8   0       19.21       11.19      4.64 o
  -8   8   0        1.27       -0.65      3.99 o
  -7   8   0        1.23        2.08      9.11 o
  -6   8   0        9.87       18.20      4.52 o
  -5   8   0        1.08        1.71      6.15 o
  -4   8   0       41.30       42.87      4.04 o
  -3   8   0      659.45      676.04     19.55 o
  -2   8   0      136.24      144.01      5.77 o
  -1   8   0      556.34      542.80     17.24 o
   0   8   0       72.14       74.15      3.16 o
   1   8   0       44.07       41.34      3.99 o
   2   8   0        1.84        5.87      2.81 o
   3   8   0      107.06       95.45      5.70 o
   4   8   0       46.04       52.46      6.17 o
   5   8   0        8.96        4.37      9.74 o
   6   8   0       21.84       14.28      4.87 o
   7   8   0        1.99       -4.87      4.87 o
  -9   9   0        0.15        8.33     15.94 o
  -8   9   0       22.31       21.08      5.52 o
  -7   9   0       11.26       12.17      3.61 o
  -6   9   0       23.47       23.22      4.29 o
  -5   9   0        1.39       -1.91      9.09 o
  -4   9   0        1.51      -10.16     10.16 o
  -3   9   0      205.16      192.93      7.40 o
  -2   9   0      100.56       97.00      5.60 o
  -1   9   0        0.03       -3.24      6.48 o
   0   9   0        0.18        1.34      2.59 o
   1   9   0       84.47       81.34      5.07 o
   2   9   0      451.73      475.71     13.28 o
   3   9   0        1.39       -8.01     14.11 o
   4   9   0       24.15       22.14      4.27 o
   5   9   0        6.47       11.02      4.49 o
   6   9   0       40.77       36.69      6.22 o
  -8  10   0        3.73       -2.69     14.48 o
  -4  10   0        3.60       -7.96     10.14 o
  -3  10   0        9.61        5.40      5.02 o
  -2  10   0       96.90      102.02      7.43 o
  -1  10   0        0.57        3.09      4.84 o
   0  10   0       95.63      103.43      5.51 o
   1  10   0        6.90        9.24      4.67 o
   2  10   0        9.37       14.88      3.81 o
   3  10   0        8.80       14.76      3.92 o
   4  10   0       44.97       33.13      5.82 o
   5  10   0       46.04       45.03      6.45 o
  -7  11   0        0.04      -10.72     12.00 o
  -6  11   0       10.03       -4.97      9.96 o
  -5  11   0        4.42       -9.36     10.44 o
  -4  11   0        0.68       -9.69      9.69 o
  -3  11   0        2.14        2.16     10.77 o
  -2  11   0       21.49       17.97      4.02 o
  -1  11   0      132.58      139.65      7.60 o
   0  11   0       38.11       40.87      3.39 o
   1  11   0        0.46        0.30      3.76 o
   2  11   0        6.98        7.76      4.02 o
   3  11   0        0.01        1.43      3.71 o
  -6  12   0        2.76        4.29      4.69 o
  -5  12   0       14.47       17.04      5.87 o
  -4  12   0        0.04        2.48      3.81 o
  -3  12   0        4.09      -10.54     10.54 o
  -2  12   0       12.74        9.19      4.54 o
  -1  12   0       19.10       19.85      4.64 o
   0  12   0        3.33      -14.46     14.46 o
   1  12   0       10.31        2.16      4.84 o
   2  12   0       20.87       20.10      4.72 o
   3  12   0       70.65       80.49      7.65 o
  -5  13   0       23.93       21.31      5.37 o
  -4  13   0        1.48       -0.78      4.49 o
  -3  13   0       19.74        2.71     13.55 o
  -2  13   0       10.93       -2.69     14.46 o
  -1  13   0       63.87       64.03      6.53 o
   0  13   0       12.92       20.72      3.70 o
   1  13   0       13.99       19.93      5.65 o
  -1 -13   1        0.40       -5.50     12.93 o
   0 -13   1       93.08      103.60      5.52 o
   1 -13   1        2.04        2.61      9.46 o
   2 -13   1        1.72       12.75      4.27 o
   3 -13   1        1.19        6.45      3.79 o
   4 -13   1       15.46       19.45      4.99 o
   5 -13   1       22.28       27.11      5.55 o
  -2 -12   1       60.69       77.10      6.73 o
  -1 -12   1        9.26        9.81      4.09 o
   0 -12   1        1.19       -2.57      3.89 o
   1 -12   1       17.18       -2.33     12.57 o
   2 -12   1        0.43       -1.33      3.87 o
   3 -12   1       24.01       21.66      5.02 o
   4 -12   1       35.21       24.45      5.67 o
   5 -12   1       15.18       25.63      4.79 o
   6 -12   1        2.84       12.80      4.32 o
  -5 -11   1        0.11       -5.70     13.35 o
  -4 -11   1      115.00       93.21      7.86 o
  -2 -11   1       23.68       31.30      5.17 o
  -1 -11   1       14.65       11.95      3.66 o
   0 -11   1      119.20      121.64      4.98 o
   1 -11   1       12.50      -13.20     13.20 o
   2 -11   1        5.80       -2.06     11.12 o
   3 -11   1       60.03       62.17      5.32 o
   4 -11   1       15.49       10.97      3.71 o
   5 -11   1       20.34        2.31     14.05 o
   6 -11   1       25.87       35.64      5.09 o
  -6 -10   1        0.52       -2.81     11.65 o
  -5 -10   1        1.46      -14.96     14.96 o
  -4 -10   1        2.97       -2.36     11.27 o
  -3 -10   1        9.65       -2.16     13.85 o
  -2 -10   1       83.35       98.49      7.68 o
  -1 -10   1       97.95      111.26      7.38 o
   0 -10   1        7.28        2.38      4.41 o
   1 -10   1      706.38      701.22     19.65 o
   2 -10   1       20.63       15.66      3.97 o
   3 -10   1        0.01       -3.71      9.86 o
   4 -10   1        2.23       -3.92     11.39 o
   5 -10   1        0.72       -8.36     12.85 o
   6 -10   1        0.02        6.75     10.32 o
   7 -10   1        0.00        0.00      4.12 o
   8 -10   1       12.53       16.51      4.92 o
  -6  -9   1       64.06       68.37      7.43 o
  -5  -9   1        0.14       -2.31      9.56 o
  -4  -9   1        0.15       -8.38      9.39 o
  -3  -9   1      502.00      527.84     17.39 o
  -2  -9   1      148.25      156.59      7.00 o
  -1  -9   1       67.51       60.59      4.74 o
   0  -9   1       24.61       24.31      2.39 o
   1  -9   1        1.61        3.74      2.81 o
   2  -9   1       26.41       30.57      3.61 o
   3  -9   1      180.19      162.56      6.78 o
   4  -9   1       45.61       50.12      4.49 o
   6  -9   1        8.94        6.17      3.79 o
   7  -9   1        5.73        4.52     10.11 o
   8  -9   1       14.03       26.85      4.99 o
   9  -9   1        6.78       11.55      5.22 o
  -7  -8   1        4.58        5.65      4.27 o
  -6  -8   1       46.36       32.45      5.20 o
  -5  -8   1       65.23       57.25      5.37 o
  -4  -8   1      363.56      371.53     12.35 o
  -3  -8   1      110.39       95.65      5.75 o
  -2  -8   1        0.96        2.13      2.66 o
  -1  -8   1      584.55      602.15     18.30 o
   0  -8   1       27.21       30.76      2.10 o
   1  -8   1      960.42      972.48     27.38 o
   2  -8   1       14.06        9.64      2.89 o
   3  -8   1       16.57       13.70      3.16 o
   6  -8   1       17.60       28.54      5.32 o
   7  -8   1        9.28       11.57      3.44 o
   9  -8   1        0.43        1.13      4.59 o
  -8  -7   1        6.28        2.74     15.21 o
  -7  -7   1       14.87       14.51      4.54 o
  -6  -7   1      113.36      131.26      7.28 o
  -5  -7   1        0.26        3.76     11.60 o
  -4  -7   1      214.92      219.23      7.73 o
  -3  -7   1        0.17       11.32      2.89 o
  -2  -7   1      115.47       97.48      4.64 o
  -1  -7   1      573.96      561.29     16.77 o
   0  -7   1       94.21       76.16      2.68 o
   1  -7   1       88.78       92.39      3.89 o
   2  -7   1      491.68      496.69     15.03 o
   3  -7   1       15.00       18.07      2.53 o
   4  -7   1       46.89       43.24      3.64 o
   5  -7   1        0.96        4.62      7.08 o
   6  -7   1       45.25       47.94      4.69 o
   7  -7   1        1.13       -5.92     12.32 o
   8  -7   1       18.13       -6.70     13.98 o
   9  -7   1       64.51       61.04      7.23 o
  -8  -6   1       39.91       38.88      5.82 o
  -7  -6   1        0.15        3.51      3.74 o
  -6  -6   1      155.58      161.66      8.66 o
  -5  -6   1        0.25       -3.39      8.99 o
  -4  -6   1      220.28      204.85      7.58 o
  -3  -6   1        9.43       12.67      2.51 o
  -2  -6   1     8524.06     8393.81    102.00 o
  -1  -6   1     2126.17     2167.67     48.74 o
   0  -6   1       58.17       56.22      2.08 o
   1  -6   1      524.15      499.45     13.25 o
   2  -6   1      182.11      165.20      4.67 o
   3  -6   1      281.37      296.51      8.61 o
   4  -6   1     1346.50     1264.04     29.64 o
   5  -6   1      255.17      276.10      7.93 o
   6  -6   1        0.03       -4.89      9.34 o
   7  -6   1       54.45       70.48      6.22 o
   8  -6   1       19.08       25.00      4.34 o
   9  -6   1       15.81       13.03      5.60 o
  10  -6   1        8.31       13.65      5.45 o
  -9  -5   1        1.07      -13.58     13.58 o
  -8  -5   1        3.37        2.38     11.87 o
  -7  -5   1        8.42        9.54      3.76 o
  -6  -5   1      101.72       84.68      5.52 o
  -5  -5   1      296.38      270.13      8.11 o
  -4  -5   1      295.51      300.83      9.81 o
  -3  -5   1     5854.65     5433.09     81.02 o
  -2  -5   1       50.70       65.28      3.21 o
  -1  -5   1      544.42      492.55     15.08 o
   0  -5   1     1912.62     1927.47     28.30 o
   1  -5   1     1134.11     1024.33     29.14 o
   2  -5   1     1415.26     1423.29     35.89 o
   3  -5   1      295.32      292.87      8.99 o
   4  -5   1      764.57      752.74     21.86 o
   5  -5   1      232.81      205.70      6.07 o
   6  -5   1        0.01        0.18      2.84 o
   7  -5   1       98.13       86.26      5.90 o
   8  -5   1        3.48        4.17     11.80 o
   9  -5   1       12.69       -9.69     16.04 o
  10  -5   1        0.62        0.00     11.85 o
  -9  -4   1        3.97        0.00      8.91 o
  -8  -4   1        2.60        2.23      8.06 o
  -7  -4   1       18.53       18.57      4.74 o
  -6  -4   1      276.11      262.10      8.36 o
  -5  -4   1      613.41      548.12     17.37 o
  -4  -4   1      396.85      364.15     11.22 o
  -3  -4   1     5398.05     5199.60     73.01 o
  -2  -4   1       27.00       24.77      1.96 o
  -1  -4   1        0.07       -0.68      5.55 o
   0  -4   1      468.73      510.86      9.33 o
   1  -4   1       93.00       89.02      2.76 o
   2  -4   1      177.14      194.03      6.20 o
   3  -4   1      160.74      139.04      3.71 o
   4  -4   1       90.13       89.60      3.81 o
   5  -4   1      752.35      667.51     21.76 o
   6  -4   1       10.35        0.00      8.91 o
   7  -4   1      212.26      218.33      8.08 o
   8  -4   1        7.09       -2.76      5.92 o
   9  -4   1        4.63       12.17      4.59 o
  10  -4   1        8.02       10.49      5.07 o
 -10  -3   1       34.79       40.38      7.18 o
  -9  -3   1        5.85        5.25      4.74 o
  -8  -3   1      104.81      100.57      6.80 o
  -7  -3   1      169.27      180.51      8.71 o
  -6  -3   1        8.96       -3.04     10.32 o
  -5  -3   1      246.76      230.50      6.68 o
  -4  -3   1      149.65      131.09      4.44 o
  -3  -3   1       81.98       86.24      3.16 o
  -2  -3   1       45.37       59.66      2.41 o
  -1  -3   1    26769.11    25640.46    117.99 o
   0  -3   1    12365.86    12506.09    197.94 o
   1  -3   1      374.65      355.19      9.91 o
   2  -3   1     2525.13     2214.18     37.15 o
   3  -3   1      746.77      660.73     16.56 o
   4  -3   1      953.21      851.48     21.33 o
   5  -3   1     1199.65     1155.84     28.06 o
   6  -3   1      143.97      143.11      6.32 o
   7  -3   1       91.77       87.42      5.97 o
   8  -3   1        6.61        3.54      5.67 o
  10  -3   1        9.65        5.85      5.52 o
 -10  -2   1        1.13      -18.02     18.02 o
  -9  -2   1        7.43        4.04      4.32 o
  -8  -2   1       39.53       42.42      6.27 o
  -7  -2   1       32.53       28.11      4.19 o
  -6  -2   1        2.60        4.24      2.43 o
  -5  -2   1      433.54      409.90     13.58 o
  -4  -2   1      168.18      174.18      4.89 o
  -3  -2   1     1058.51      972.60     27.41 o
  -2  -2   1    16582.30    15018.89     91.48 o
  -1  -2   1       62.69       52.86      1.73 o
   0  -2   1      471.57      442.49      8.70 o
   1  -2   1        9.34       11.97      1.15 o
   2  -2   1     4556.50     4144.18     47.79 o
   3  -2   1       17.17       17.69      1.83 o
   4  -2   1      733.56      675.04     19.02 o
   5  -2   1      235.70      261.82      6.90 o
   6  -2   1      189.97      193.08      6.73 o
   7  -2   1        3.37        1.86     11.34 o
   8  -2   1      160.47      204.07     10.52 o
   9  -2   1       27.04       30.82      5.62 o
  10  -2   1       13.58       22.04      5.75 o
 -10  -1   1        0.61        1.56      4.69 o
  -9  -1   1       19.41       26.88      4.84 o
  -8  -1   1       46.51       54.51      6.35 o
  -7  -1   1      184.36      154.96      6.80 o
  -6  -1   1      181.57      158.70      6.15 o
  -5  -1   1       22.10       39.13      2.99 o
  -4  -1   1      242.24      212.88      6.00 o
  -3  -1   1     1822.29     1763.97     34.89 o
  -2  -1   1    12144.01    11892.54     75.44 o
  -1  -1   1      621.51      692.83     14.48 o
   1  -1   1        7.48       -2.18      3.21 o
   2  -1   1     1163.93     1127.21     25.20 o
   3  -1   1       71.50       49.29      2.48 o
   4  -1   1      414.05      420.09     12.42 o
   5  -1   1       46.90       25.35      3.16 o
   6  -1   1      160.07      146.00      6.50 o
   7  -1   1      126.07      125.89      6.93 o
   8  -1   1       66.94       60.29      7.93 o
   9  -1   1        5.79       -7.73     13.40 o
  10  -1   1        0.15      -11.95     15.23 o
 -10   0   1       24.01       32.53      5.92 o
  -9   0   1       43.23       48.67      6.05 o
  -8   0   1        1.46      -15.23     15.23 o
  -7   0   1       20.82        7.93      4.04 o
  -6   0   1       58.70       57.93      3.76 o
  -5   0   1      132.06      135.33      4.62 o
  -4   0   1       26.81       48.67      2.74 o
  -3   0   1      108.03       92.64      2.99 o
  -2   0   1     1871.51     2002.28     31.15 o
  -1   0   1    10517.67    11072.89     52.91 o
   1   0   1     5890.29     5449.55     41.76 o
   2   0   1      588.26      615.98     13.43 o
   3   0   1      299.17      233.29      7.20 o
   4   0   1        0.28        0.00      5.04 o
   5   0   1       86.37       81.97      4.12 o
   6   0   1      126.00      127.80      6.07 o
   7   0   1        0.41        0.00     12.37 o
   8   0   1      130.06      153.83      9.99 o
   9   0   1       56.99       55.57      6.68 o
  10   0   1       21.63       27.78      6.68 o
 -10   1   1        0.14       -8.61     13.18 o
  -9   1   1        5.72       -4.92     14.33 o
  -8   1   1       15.72       22.31      5.25 o
  -7   1   1      175.04      178.60      7.13 o
  -6   1   1        6.63       15.59      2.76 o
  -5   1   1      264.06      230.98      6.48 o
  -4   1   1     2419.82     2309.00     45.33 o
  -3   1   1      986.50      986.53     25.78 o
  -2   1   1     4786.13     4671.79     46.46 o
  -1   1   1     9210.66     9156.14     52.30 o
   0   1   1      183.66      240.96      4.28 o
   1   1   1       23.02       41.49      1.68 o
   2   1   1      346.78      292.39      8.01 o
   3   1   1      249.68      233.11      6.60 o
   4   1   1       58.55       47.89      2.89 o
   5   1   1        2.96        2.69      5.97 o
   6   1   1       19.43       22.74      3.64 o
   7   1   1      147.06      136.96      7.28 o
   8   1   1       55.82       61.99      6.07 o
   9   1   1       88.56       98.54      8.03 o
  10   1   1       14.26       18.02      6.32 o
 -10   2   1        1.27        3.71      4.87 o
  -9   2   1       15.55        8.73     13.83 o
  -8   2   1        4.42       15.41      4.97 o
  -7   2   1      431.15      435.45     12.80 o
  -6   2   1      367.02      323.34      9.29 o
  -5   2   1      675.32      643.99     19.98 o
  -4   2   1     1714.40     1758.00     39.93 o
  -3   2   1      389.03      354.49      9.41 o
  -2   2   1        2.19        3.49      1.36 o
  -1   2   1     1074.37     1019.44     21.08 o
   0   2   1     3817.24     3935.83     28.65 o
   1   2   1     3324.42     3267.45     41.51 o
   3   2   1      935.20      837.52     19.85 o
   4   2   1        8.07        1.98      2.01 o
   5   2   1        0.23       -8.33      8.33 o
   6   2   1      107.77      106.04      5.55 o
   7   2   1       12.54        4.92      5.47 o
   8   2   1        6.55       -3.46      4.99 o
   9   2   1        0.06       -0.38      5.04 o
 -10   3   1        2.24       -2.16      5.07 o
  -9   3   1       18.78        4.34     11.07 o
  -8   3   1        3.07       10.24      4.72 o
  -7   3   1        0.10        0.00     10.94 o
  -6   3   1       11.94       -4.02     10.09 o
  -5   3   1        6.44        7.33      1.88 o
  -4   3   1      172.36      156.51      5.17 o
  -3   3   1      295.08      260.02      7.45 o
  -2   3   1     2526.53     2368.41     39.78 o
  -1   3   1     1164.68     1199.06     26.58 o
   0   3   1     8230.17     8832.54     50.84 o
   1   3   1      389.82      270.21      8.11 o
   2   3   1      166.27      190.57      5.85 o
   3   3   1       76.33       62.32      2.99 o
   4   3   1       28.07       29.82      2.76 o
   5   3   1       24.92       28.71      3.44 o
   6   3   1      235.18      225.33      7.96 o
   7   3   1        2.49      -10.16     13.33 o
   8   3   1        2.08       -2.96      4.19 o
   9   3   1       97.28      115.98      8.61 o
 -10   4   1        0.59        3.26      3.81 o
  -9   4   1       15.15      -15.11     15.11 o
  -8   4   1        1.07       -2.53      5.32 o
  -7   4   1      107.78      111.31      5.80 o
  -6   4   1      158.84      153.25      6.10 o
  -5   4   1       48.12       52.98      3.74 o
  -4   4   1       78.07       59.36      3.21 o
  -3   4   1     1715.22     1609.07     38.43 o
  -2   4   1      151.03      148.30      3.97 o
  -1   4   1        0.11        5.35      1.36 o
   0   4   1       15.97       17.57      1.36 o
   1   4   1     1427.46     1427.91     34.79 o
   2   4   1      156.41      183.54      5.50 o
   3   4   1       33.39       27.98      2.79 o
   4   4   1      151.68      120.72      5.02 o
   5   4   1       12.77       -4.72      9.81 o
   6   4   1       81.39       76.40      5.75 o
   7   4   1       11.75       11.80      3.71 o
   8   4   1      137.05      130.59      9.24 o
 -10   5   1        3.28        8.88      3.84 o
  -9   5   1       20.77       24.27      5.04 o
  -8   5   1       17.77       18.80      5.52 o
  -7   5   1       14.85       10.11      3.76 o
  -6   5   1      198.89      203.45      7.10 o
  -5   5   1      223.86      216.20      7.55 o
  -4   5   1       44.22       60.21      3.39 o
  -3   5   1     2639.29     2683.99     54.24 o
  -2   5   1       89.58       93.59      3.44 o
  -1   5   1       69.66       73.89      2.99 o
   0   5   1      536.70      593.35     17.91 o
   1   5   1     2870.05     2770.58     53.84 o
   2   5   1      272.62      266.29      8.36 o
   3   5   1       84.02       63.00      3.69 o
   4   5   1      203.58      189.11      6.93 o
   5   5   1        1.95       -1.71      7.05 o
   6   5   1        1.04        0.00     11.90 o
   7   5   1        3.56        2.28      8.23 o
   8   5   1        0.83      -13.05     14.53 o
 -10   6   1        1.67        2.69     16.26 o
  -9   6   1        0.34      -11.80     13.15 o
  -8   6   1        2.85        2.08     11.60 o
  -7   6   1        0.59        1.83     10.21 o
  -6   6   1        3.79       -4.84     10.06 o
  -5   6   1       31.94       30.32      3.29 o
  -4   6   1       75.76       68.84      3.87 o
  -3   6   1      132.00      120.85      4.52 o
  -2   6   1        2.47        2.06      2.03 o
  -1   6   1      661.45      662.84     20.08 o
   0   6   1        6.35        2.64      3.98 o
   1   6   1      855.07      856.77     23.97 o
   2   6   1      186.29      185.07      6.15 o
   3   6   1       50.03       48.99      3.81 o
   4   6   1       84.52       69.20      4.69 o
   5   6   1       31.32       32.53      5.70 o
   6   6   1       97.97       99.51      6.25 o
   7   6   1       50.52       52.96      6.40 o
   8   6   1       10.48       12.65      5.25 o
 -10   7   1        7.43        1.61      5.40 o
  -9   7   1        1.42        7.08      3.81 o
  -8   7   1       37.70       41.59      5.62 o
  -7   7   1       32.32       34.36      6.35 o
  -6   7   1       21.80       17.12      3.92 o
  -5   7   1       49.12       47.13      4.14 o
  -4   7   1      140.41      156.84      6.15 o
  -3   7   1       41.04       43.77      3.49 o
  -2   7   1      510.12      522.77     13.95 o
  -1   7   1       68.08       60.89      3.59 o
   0   7   1       20.11       19.92      2.86 o
   1   7   1       41.33       33.10      3.49 o
   2   7   1       92.99       99.92      5.07 o
   3   7   1       95.19       73.79      4.97 o
   4   7   1      137.96      148.35      7.93 o
   5   7   1       34.08       48.16      4.57 o
   6   7   1       40.87       44.37      6.02 o
   7   7   1       34.49       34.61      5.77 o
  -8   8   1       11.57        0.00     14.11 o
  -7   8   1        3.21        6.35      9.69 o
  -6   8   1        1.03       -3.81      8.99 o
  -5   8   1       20.30        6.98     11.87 o
  -4   8   1      163.30      151.39      6.55 o
  -3   8   1       12.65        8.23      3.14 o
  -2   8   1      118.21      128.08      5.62 o
  -1   8   1      470.12      485.22     14.68 o
   0   8   1      156.79      163.79      4.48 o
   1   8   1       39.59       39.28      4.14 o
   2   8   1      137.61      130.36      6.63 o
   3   8   1        4.62        1.86     10.39 o
   4   8   1        1.55        1.03      4.87 o
   5   8   1        6.49        6.58      3.11 o
   6   8   1       20.00       13.50      5.30 o
   7   8   1        0.11        2.03      4.34 o
  -8   9   1        5.22        5.75      4.54 o
  -7   9   1       11.61      -12.35     12.35 o
  -6   9   1        9.09        3.39      3.71 o
  -5   9   1       11.95        7.76     13.98 o
  -4   9   1      112.50      114.65      7.68 o
  -3   9   1      330.79      350.80     11.32 o
  -2   9   1      266.13      268.88      8.53 o
  -1   9   1        9.73        3.39     10.47 o
   0   9   1        0.52       -5.22      6.42 o
   1   9   1       16.66       15.69      3.59 o
   2   9   1        6.79        2.26      4.34 o
   3   9   1        5.59        7.08      3.06 o
   4   9   1        5.33       10.34      3.21 o
   5   9   1       17.77       13.73      4.54 o
   6   9   1        1.98       -2.79     13.43 o
  -7  10   1       31.57       35.56      5.50 o
  -6  10   1       19.35       18.42      4.59 o
  -5  10   1        0.26       -4.32      8.63 o
  -4  10   1       12.06       24.82      5.47 o
  -3  10   1        0.90       -7.86     12.12 o
  -2  10   1      160.26      158.82      9.11 o
  -1  10   1       45.23       34.59      6.00 o
   0  10   1       90.50       93.76      5.37 o
   1  10   1        2.18       -6.20      9.49 o
   2  10   1       21.07       21.94      4.02 o
   3  10   1       10.91        8.08      2.96 o
   4  10   1       16.51       10.21      4.44 o
   5  10   1       31.94       49.84      6.32 o
  -6  11   1        3.52        1.08      3.81 o
  -5  11   1       32.17       29.67      5.40 o
  -4  11   1       50.55       57.90      5.70 o
  -3  11   1        0.78        2.79      3.09 o
  -2  11   1        0.03        3.56      2.79 o
  -1  11   1        0.28       -4.39     10.32 o
   0  11   1       36.65       49.98      3.73 o
   1  11   1        4.71       11.70      3.54 o
   2  11   1        0.05      -12.35     12.35 o
   3  11   1        0.10       -5.27     10.54 o
   4  11   1        2.70      -15.54     15.54 o
  -6  12   1        3.25      -16.72     16.72 o
  -5  12   1        0.73        6.43      3.79 o
  -4  12   1        0.35      -12.50     12.50 o
  -3  12   1       50.65       59.01      6.32 o
  -2  12   1       85.11       94.04      7.30 o
  -1  12   1       24.58       27.31      4.59 o
   0  12   1        0.19       -0.71      3.71 o
   1  12   1        0.79       -7.91     10.19 o
   2  12   1       18.56       13.83      5.09 o
  -4  13   1        1.71        9.34      3.81 o
  -3  13   1        2.34      -13.95     13.95 o
  -2  13   1       10.05       10.29      5.17 o
  -1  13   1        0.04        0.00     13.68 o
   0  13   1       22.50       18.75      6.11 o
   1 -14   2        8.76       -2.89     15.56 o
   2 -14   2       10.15        4.12      5.50 o
  -2 -13   2       15.62       20.88      5.35 o
  -1 -13   2        0.01        5.37     13.73 o
   0 -13   2        2.36       -5.22      6.49 o
   2 -13   2        2.08      -10.32     13.13 o
   3 -13   2        2.74        5.22      4.22 o
   4 -13   2        2.75       -8.08     15.49 o
   5 -13   2       10.73       18.05      5.35 o
  -4 -12   2      196.67      172.52     10.74 o
  -3 -12   2      106.90       88.40      7.60 o
  -2 -12   2       28.93       40.11      5.72 o
  -1 -12   2        2.25       -1.36      4.39 o
   0 -12   2        0.40       -3.48      3.48 o
   2 -12   2       11.04        4.59     10.27 o
   3 -12   2       44.93       43.42      5.60 o
   4 -12   2       34.94       44.30      5.30 o
   5 -12   2        0.48      -16.29     16.29 o
   6 -12   2        3.58      -13.48     15.03 o
  -5 -11   2      108.14      106.87      8.06 o
  -4 -11   2        4.54        7.65     13.28 o
  -3 -11   2       37.73       30.49      4.92 o
  -2 -11   2       46.57       37.02      4.69 o
  -1 -11   2       15.99       14.31      3.71 o
   0 -11   2       80.30       80.30      5.42 o
   1 -11   2      195.67      221.06     10.57 o
   2 -11   2       24.37       20.98      5.07 o
   3 -11   2      147.36      153.80      7.53 o
   4 -11   2        2.55        0.00     10.64 o
   5 -11   2       51.25       44.25      5.37 o
   6 -11   2       19.63       22.89      4.94 o
  -6 -10   2       30.98       28.31      6.45 o
  -5 -10   2        0.03      -12.50     13.93 o
  -4 -10   2       42.94       45.15      5.25 o
  -3 -10   2        7.15       -6.32     10.94 o
  -2 -10   2       58.60       67.19      7.10 o
  -1 -10   2       82.04      102.73      6.93 o
   0 -10   2       45.24       50.08      3.27 o
   1 -10   2      264.25      262.23      8.46 o
   2 -10   2        2.67        1.78      7.81 o
   3 -10   2       93.41       91.73      7.35 o
   4 -10   2       26.69       22.34      5.70 o
   5 -10   2        0.21       -8.31     11.77 o
   6 -10   2        0.06       -4.49      7.10 o
   7 -10   2        0.04       -9.84     12.57 o
   8 -10   2        0.11      -11.19     11.19 o
  -7  -9   2       18.87       30.97      5.67 o
  -6  -9   2      146.94      148.56      8.71 o
  -5  -9   2        1.69        0.00      3.87 o
  -4  -9   2       11.40       11.90      5.70 o
  -3  -9   2      934.34      880.67     24.82 o
  -2  -9   2      510.91      502.64     14.33 o
  -1  -9   2      198.29      179.63      7.00 o
   0  -9   2        7.29       10.66      3.61 o
   1  -9   2       15.19       10.82      3.24 o
   2  -9   2        0.24       -7.86      7.86 o
   3  -9   2       16.16       19.80      3.59 o
   4  -9   2        7.81       12.83      2.86 o
   5  -9   2       23.86       22.96      5.12 o
   6  -9   2        1.24       -2.33      3.61 o
   7  -9   2        1.04        1.13      3.49 o
   9  -9   2        0.76      -15.08     15.08 o
  -7  -8   2        3.88      -14.86     14.86 o
  -6  -8   2       32.17       27.23      5.15 o
  -5  -8   2       10.61        3.39      4.79 o
  -4  -8   2      463.70      442.08     14.13 o
  -3  -8   2       55.12       51.30      4.57 o
  -2  -8   2      129.54      127.52      5.55 o
  -1  -8   2        0.26       -7.43      7.43 o
   0  -8   2        3.64        7.63      2.02 o
   1  -8   2     1544.81     1677.26     35.56 o
   2  -8   2     1429.29     1489.40     33.91 o
   3  -8   2        0.72        2.89      7.35 o
   4  -8   2      183.66      158.09      6.60 o
   5  -8   2        8.12        3.44      7.71 o
   6  -8   2      210.37      239.54     10.49 o
   7  -8   2       14.36       22.59      4.07 o
   8  -8   2        1.95       -4.82     15.28 o
   9  -8   2        0.01        2.71     11.85 o
  -8  -7   2        0.06       -2.66     10.94 o
  -7  -7   2       75.87       64.90      6.48 o
  -6  -7   2       43.13       52.38      5.20 o
  -5  -7   2      107.21      123.83      7.65 o
  -4  -7   2        0.58       -0.40      2.74 o
  -3  -7   2      410.23      374.84     11.44 o
  -2  -7   2       73.95       74.42      3.99 o
  -1  -7   2      811.90      793.88     22.99 o
   0  -7   2      340.17      358.28      7.32 o
   1  -7   2      313.04      318.12      9.24 o
   2  -7   2     1137.21     1177.65     27.98 o
   3  -7   2        4.69        5.27      2.06 o
   4  -7   2      180.02      187.11      6.50 o
   5  -7   2        0.47       -1.38      2.46 o
   6  -7   2       12.63       14.11      3.44 o
   7  -7   2        3.50        9.49      5.02 o
   8  -7   2       17.78       20.81      4.34 o
   9  -7   2       10.59        7.88      5.17 o
  -9  -6   2        0.36       -5.62     13.15 o
  -8  -6   2       17.37       28.16      5.12 o
  -7  -6   2        9.09       -8.63     12.20 o
  -6  -6   2      145.47      170.87      8.71 o
  -5  -6   2      422.96      391.46     11.22 o
  -4  -6   2       34.77       39.63      3.69 o
  -3  -6   2       77.06       85.16      4.19 o
  -2  -6   2     2876.89     2806.32     58.70 o
  -1  -6   2      175.10      185.93      5.72 o
   0  -6   2       13.64       12.26      1.40 o
   1  -6   2        3.94        7.00      1.86 o
   2  -6   2        0.09       -5.12      6.22 o
   3  -6   2      116.17      112.97      4.32 o
   4  -6   2      246.09      212.96      6.15 o
   5  -6   2       83.56       89.05      4.92 o
   6  -6   2      297.02      271.69      8.43 o
   7  -6   2        0.28       -1.96     12.45 o
   8  -6   2        9.48        9.54      4.37 o
   9  -6   2        0.15      -10.29     13.13 o
  10  -6   2        1.04      -14.71     16.39 o
  -9  -5   2        4.81      -10.54     13.43 o
  -8  -5   2        4.99        6.88     10.54 o
  -7  -5   2       41.86       41.19      5.32 o
  -6  -5   2      128.26      104.68      6.00 o
  -5  -5   2      123.47      114.70      5.55 o
  -4  -5   2       92.73       88.37      4.17 o
  -3  -5   2       62.47       70.02      3.71 o
  -2  -5   2     1041.98     1013.96     22.94 o
  -1  -5   2      845.89      852.18     19.43 o
   0  -5   2      545.02      522.04     17.34 o
   1  -5   2       33.99       46.43      2.36 o
   2  -5   2     1999.84     1985.86     43.04 o
   3  -5   2      537.67      538.43     16.94 o
   4  -5   2       60.54       46.08      3.24 o
   5  -5   2       57.63       59.01      3.89 o
   6  -5   2       18.92       19.90      3.69 o
   7  -5   2      121.37      140.65      8.78 o
   8  -5   2        3.28       11.07      3.41 o
   9  -5   2       27.32       24.14      5.22 o
  10  -5   2        5.98        8.83     16.94 o
  -9  -4   2        4.50       -4.97     11.65 o
  -8  -4   2        1.97        0.00      3.44 o
  -7  -4   2        9.50        0.00     15.08 o
  -6  -4   2      865.19      851.25     28.36 o
  -5  -4   2      184.78      175.74      6.00 o
  -4  -4   2        5.69        9.09      2.16 o
  -3  -4   2      240.46      273.42      8.53 o
  -2  -4   2      280.75      255.27      7.53 o
  -1  -4   2      715.24      776.56     16.84 o
   0  -4   2      219.01      231.08      6.90 o
   1  -4   2       55.74       63.98      2.41 o
   2  -4   2     2256.77     2319.92     43.39 o
   3  -4   2     3207.56     3460.96     57.47 o
   4  -4   2      258.44      291.56      8.76 o
   5  -4   2       45.28       40.13      3.24 o
   7  -4   2      278.27      263.15      9.04 o
   8  -4   2       15.32       22.59      6.43 o
   9  -4   2       54.62       66.99      6.68 o
  10  -4   2       15.25       23.52      5.17 o
 -10  -3   2       39.88       45.93      6.50 o
  -9  -3   2       26.31       23.62      4.94 o
  -8  -3   2       40.01        4.09     15.26 o
  -7  -3   2       90.95       79.69      5.45 o
  -6  -3   2        4.02       -2.96      9.39 o
  -5  -3   2      812.20      811.85     23.87 o
  -4  -3   2       34.92       43.09      2.66 o
  -3  -3   2      858.70      894.60     20.23 o
  -2  -3   2     2437.89     2418.68     41.16 o
  -1  -3   2     8146.57     8193.86     68.34 o
   0  -3   2      542.03      534.90     28.30 o
   1  -3   2     5005.98     5159.45     53.89 o
   2  -3   2     4204.41     4012.36     52.83 o
   3  -3   2      294.49      262.63      8.03 o
   4  -3   2     1427.80     1340.99     39.25 o
   5  -3   2      575.39      480.05     13.63 o
   6  -3   2      207.91      190.85      7.33 o
   7  -3   2      323.43      324.84     10.19 o
   8  -3   2       37.58       35.84      7.25 o
   9  -3   2       17.60       26.38      5.75 o
  10  -3   2        0.20      -14.91     14.91 o
 -10  -2   2        4.02        0.00     12.83 o
  -9  -2   2        9.38       10.69      4.32 o
  -8  -2   2        3.15        5.87     10.14 o
  -7  -2   2        3.33      -11.77     11.77 o
  -6  -2   2      206.33      223.10      7.73 o
  -5  -2   2       66.08       86.09      4.04 o
  -4  -2   2       16.54       25.02      2.21 o
  -3  -2   2     1572.02     1546.02     35.44 o
  -2  -2   2     1280.11     1298.15     27.93 o
  -1  -2   2       93.87      118.34      4.07 o
   0  -2   2     6077.75     6533.01     35.98 o
   1  -2   2     8743.75     8343.34     63.02 o
   2  -2   2       21.55       21.51      1.83 o
   3  -2   2        8.12        7.25      1.56 o
   4  -2   2       14.34       21.41      2.43 o
   5  -2   2      275.97      288.28      8.73 o
   6  -2   2      133.78      137.69      6.32 o
   7  -2   2      389.67      354.66     10.62 o
   8  -2   2       13.05        6.80     16.19 o
   9  -2   2        2.12        0.00     12.93 o
  10  -2   2       27.53       43.42      6.55 o
 -10  -1   2        3.83        9.09      4.39 o
  -9  -1   2       27.95       26.15      5.77 o
  -8  -1   2        0.62        3.81     12.65 o
  -7  -1   2      135.16      125.39      6.48 o
  -6  -1   2      247.99      268.75      7.76 o
  -5  -1   2     2668.14     2843.79     60.34 o
  -4  -1   2       59.69       83.73      3.31 o
  -3  -1   2      186.53      163.24      5.04 o
  -2  -1   2     1255.98     1472.16     28.69 o
  -1  -1   2     1220.21     1415.56     22.99 o
   0  -1   2     1323.47     1584.73     15.93 o
   1  -1   2     1147.98      991.43     20.76 o
   2  -1   2       20.55        8.01      1.56 o
   3  -1   2      123.45       78.28      3.04 o
   4  -1   2      538.45      568.30     18.30 o
   5  -1   2      333.58      294.30      8.23 o
   6  -1   2      148.55      139.09      6.37 o
   7  -1   2       18.45       14.36      4.62 o
   8  -1   2      123.86      126.12      9.26 o
   9  -1   2        0.02        0.00     11.34 o
  10  -1   2       37.19       30.42      7.60 o
 -10   0   2        5.29       10.42      5.09 o
  -9   0   2      189.12      194.33      9.26 o
  -8   0   2      109.57      127.07      8.76 o
  -7   0   2        5.01        4.47      3.79 o
  -6   0   2       29.32       29.41      3.31 o
  -5   0   2       49.42       47.31      3.49 o
  -4   0   2      679.29      791.19     20.00 o
  -3   0   2        0.01        2.21      1.53 o
  -2   0   2     3643.98     3953.66     45.33 o
  -1   0   2     2644.07     2816.39     31.62 o
   0   0   2     4688.27     5029.78     34.75 o
   1   0   2     5470.06     4975.58     47.49 o
   2   0   2     5376.21     5142.71     58.33 o
   3   0   2      585.81      475.38     14.83 o
   4   0   2      445.02      422.68     13.30 o
   5   0   2      715.91      739.97     24.12 o
   6   0   2       26.79       24.80      3.76 o
   7   0   2       77.14       65.93      5.37 o
   8   0   2      250.43      235.29     10.24 o
   9   0   2       19.94       30.39      5.57 o
  10   0   2        0.18      -16.34     16.34 o
 -10   1   2        0.22       10.19      4.52 o
  -9   1   2        1.16        4.52     10.09 o
  -8   1   2       38.28       36.67      6.83 o
  -7   1   2      244.12      235.75      8.41 o
  -6   1   2       37.21       31.22      3.54 o
  -5   1   2     1248.05     1346.34     29.41 o
  -4   1   2      201.85      259.97      7.63 o
  -3   1   2        7.69       10.42      1.63 o
  -2   1   2     1511.53     1699.59     30.85 o
  -1   1   2     1984.43     2097.12     30.14 o
   0   1   2      343.48      380.53      6.55 o
   1   1   2      138.38       78.00      2.59 o
   2   1   2      186.73      190.39      4.49 o
   3   1   2       32.33       30.64      2.23 o
   4   1   2       72.03       68.67      3.46 o
   5   1   2       10.68       11.04      2.26 o
   6   1   2      119.32      120.40      6.17 o
   7   1   2        0.06      -12.98     12.98 o
   8   1   2      765.94      755.98     24.70 o
   9   1   2        0.39        8.33     14.46 o
 -10   2   2        2.31        6.75      3.99 o
  -9   2   2       39.96       42.64      5.45 o
  -8   2   2       14.18        9.41     15.16 o
  -7   2   2      193.16      188.46      7.23 o
  -6   2   2      130.93      117.99      5.22 o
  -5   2   2      335.19      445.89     14.03 o
  -4   2   2     1461.44     1535.00     38.95 o
  -3   2   2      109.54      137.84      4.22 o
  -2   2   2        0.15        1.20      3.99 o
  -1   2   2      694.31      720.59     19.95 o
   0   2   2     1320.85     1537.73     20.79 o
   1   2   2     2833.53     2832.60     43.52 o
   2   2   2     1358.89     1515.05     35.59 o
   3   2   2     1343.42     1361.15     38.73 o
   4   2   2      116.89       99.46      4.29 o
   5   2   2       99.27      101.90      5.30 o
   6   2   2      390.47      360.91     11.67 o
   7   2   2      177.64      162.64      9.59 o
   8   2   2        0.33       -4.89     12.95 o
 -10   3   2        0.32       -0.35      4.59 o
  -9   3   2        1.09       -8.68     11.09 o
  -8   3   2       81.57       71.38      7.13 o
  -7   3   2       56.25       54.19      5.25 o
  -6   3   2       32.43       33.58      3.64 o
  -5   3   2       22.43       24.67      2.81 o
  -4   3   2       77.18       89.58      3.71 o
  -3   3   2        0.06       -0.83      4.87 o
  -2   3   2      512.27      594.02     15.06 o
  -1   3   2     1523.75     1492.03     31.95 o
   0   3   2     1482.67     1664.93     24.49 o
   1   3   2     2048.78     1944.13     39.58 o
   2   3   2     1757.44     1792.06     41.64 o
   3   3   2      169.53      117.38      4.22 o
   4   3   2       38.73       35.92      3.24 o
   5   3   2       16.32       18.85      3.26 o
   6   3   2       63.23       56.62      5.07 o
   7   3   2       50.10       55.27      7.03 o
   8   3   2       76.31       82.65      7.13 o
   9   3   2       43.65       27.38      6.60 o
 -10   4   2        3.76       -2.53     12.17 o
  -9   4   2        4.27        5.70      3.87 o
  -8   4   2        7.24        4.82      5.07 o
  -7   4   2      291.24      300.40      9.04 o
  -6   4   2     1094.81      957.77     28.51 o
  -5   4   2      182.66      193.73      5.80 o
  -4   4   2     1136.60     1190.65     26.05 o
  -3   4   2       37.75       49.49      2.66 o
  -2   4   2       38.12       40.61      2.26 o
  -1   4   2        2.41        3.19      1.33 o
   0   4   2      111.84      134.55      2.84 o
   1   4   2      209.17      261.72      7.48 o
   2   4   2       68.14       73.76      3.39 o
   3   4   2       16.03       16.34      2.33 o
   4   4   2      203.21      169.16      6.25 o
   5   4   2      194.01      216.65      8.58 o
   6   4   2       24.48       18.52      5.40 o
   7   4   2        5.53        5.17      4.02 o
   8   4   2        0.00      -13.20     13.20 o
 -10   5   2       17.98       16.74      4.69 o
  -9   5   2        5.33        7.86      4.39 o
  -8   5   2      152.88      133.90      8.46 o
  -7   5   2        0.00        3.51      6.58 o
  -6   5   2      322.42      296.61      9.09 o
  -5   5   2      101.88       88.95      4.47 o
  -4   5   2      332.76      341.26     10.82 o
  -3   5   2       45.84       54.39      3.14 o
  -2   5   2       71.43       69.50      3.19 o
  -1   5   2      343.29      377.60     11.47 o
   0   5   2      249.82      280.01      5.71 o
   1   5   2      446.31      461.43     13.70 o
   2   5   2      560.14      528.06     15.56 o
   3   5   2      201.11      197.70      6.37 o
   4   5   2      333.66      350.50     10.52 o
   5   5   2       51.03       37.67      4.27 o
   6   5   2        2.84        0.00     10.42 o
   7   5   2        7.79        0.00     11.92 o
 -10   6   2        7.36      -17.67     17.67 o
  -9   6   2       18.07       28.66      4.94 o
  -8   6   2       92.54       84.98      6.22 o
  -7   6   2        0.05       -1.88     11.95 o
  -6   6   2        4.72        1.23      3.31 o
  -5   6   2      248.74      245.16      7.96 o
  -4   6   2       20.81       22.04      2.66 o
  -3   6   2      261.16      250.73      7.86 o
  -2   6   2       12.56       11.39      2.08 o
  -1   6   2      266.84      288.08      8.81 o
   0   6   2       68.10       67.52      2.56 o
   1   6   2      579.94      585.99     16.74 o
   2   6   2      180.12      171.77      6.17 o
   3   6   2       21.51       16.92      3.29 o
   4   6   2       37.27       29.52      3.56 o
   5   6   2        0.00       -2.01     10.84 o
   6   6   2        5.22        6.88     11.90 o
   7   6   2       17.88       -5.20     12.20 o
 -10   7   2        4.83       -4.44      4.84 o
  -9   7   2       16.24       14.33      5.55 o
  -8   7   2        1.82        4.49      8.38 o
  -7   7   2       68.92       69.70      7.25 o
  -6   7   2       60.97       71.93      5.30 o
  -5   7   2      414.72      401.57     11.37 o
  -4   7   2       77.58       69.15      4.44 o
  -3   7   2       82.35       84.25      4.57 o
  -2   7   2        2.65       -2.71      7.18 o
  -1   7   2        0.28       -4.07      7.03 o
   0   7   2       39.41       33.82      3.65 o
   1   7   2        7.32       -7.23      7.23 o
   2   7   2       46.13       34.18      3.84 o
   3   7   2        1.37        1.78      7.68 o
   4   7   2       35.62       38.63      5.67 o
   5   7   2        7.09       12.67      4.14 o
   6   7   2        5.35        7.08      4.27 o
   7   7   2       38.72       52.13      6.15 o
  -9   8   2        5.19        8.33      4.52 o
  -7   8   2       24.02       19.95      3.66 o
  -6   8   2       59.66       66.79      6.53 o
  -5   8   2      216.19      191.30      7.88 o
  -4   8   2       86.69       81.97      5.09 o
  -3   8   2       68.11       77.98      4.87 o
  -2   8   2        9.00        8.81      2.99 o
  -1   8   2      129.81      129.48      6.00 o
   0   8   2      164.34      162.90      4.70 o
   1   8   2       22.47       18.22      3.34 o
   2   8   2       49.66       52.76      4.39 o
   3   8   2        9.95       11.90      4.59 o
   5   8   2       69.55       88.27      6.80 o
   6   8   2        5.57        4.24      3.99 o
  -9   9   2        0.10      -17.39     17.39 o
  -7   9   2       40.10       33.43      5.02 o
  -6   9   2        0.91        0.80      3.21 o
  -5   9   2       19.92       20.71      5.37 o
  -4   9   2        3.50        7.88      4.44 o
  -3   9   2        9.92       10.92      3.44 o
  -2   9   2      293.42      298.64      9.24 o
  -1   9   2       21.80       15.46      3.81 o
   0   9   2       64.42       87.91      6.14 o
   1   9   2        4.05        0.00      9.46 o
   2   9   2       29.20       32.58      5.37 o
   3   9   2       12.11       10.01      3.61 o
   4   9   2       21.19       18.75      4.09 o
   5   9   2       46.54       33.56      5.80 o
  -8  10   2        1.34       -2.76      4.59 o
  -7  10   2        1.17       -0.35      4.44 o
  -6  10   2       64.50       51.05      5.70 o
  -5  10   2        0.47       -3.89      3.89 o
  -4  10   2      160.84      160.85      7.73 o
  -3  10   2      182.26      193.43      9.29 o
  -2  10   2       10.54       -6.10     14.48 o
  -1  10   2        8.08       -2.03     10.99 o
   0  10   2       21.42       11.98      5.09 o
   2  10   2        1.76       10.24      3.64 o
   3  10   2        0.17       -4.97     13.15 o
  -7  11   2       10.97      -11.09     14.13 o
  -6  11   2       12.53       -2.61     14.00 o
  -4  11   2        3.06        5.42      3.29 o
  -3  11   2        8.39       17.49      4.77 o
  -2  11   2       22.44       21.58      4.32 o
  -1  11   2        0.45       -3.84      3.84 o
   0  11   2       13.48       20.05      3.07 o
   1  11   2       17.55       19.70      4.82 o
   2  11   2        7.94       13.73      4.57 o
  -6  12   2       23.92       14.71      5.67 o
  -5  12   2        3.23        5.07      4.17 o
  -4  12   2       56.32       50.15      6.48 o
  -3  12   2       19.03       23.29      5.22 o
  -2  12   2        0.16       -4.62      4.62 o
  -1  12   2       18.30        5.20     11.62 o
   0  12   2        5.40        2.19      4.35 o
   1  12   2        4.76        3.94      4.99 o
  -2  13   2       20.84        5.75     16.26 o
   0 -14   3        7.29        0.11      4.86 o
   1 -14   3        0.55       -8.56     13.05 o
   3 -14   3        0.71       -4.59      4.59 o
  -2 -13   3       23.40       27.98      5.62 o
  -1 -13   3       39.89       51.88      6.35 o
   0 -13   3        2.29        5.15     11.52 o
   1 -13   3       25.12       26.91      5.07 o
   2 -13   3        0.00      -10.21     11.42 o
   3 -13   3       29.44       41.16      6.00 o
   4 -13   3       11.35        9.56      5.55 o
   5 -13   3        0.25        2.38      4.82 o
  -4 -12   3       26.47        8.36     16.01 o
  -3 -12   3       39.44       17.49      5.77 o
  -2 -12   3       26.39       32.38      5.20 o
  -1 -12   3       57.32       48.49      5.80 o
   0 -12   3        2.46       -3.54      7.66 o
   1 -12   3       16.16        4.52     12.80 o
   2 -12   3        6.37       -4.54     10.67 o
   3 -12   3        3.86        2.33      8.38 o
   4 -12   3        0.00        0.00     11.82 o
   5 -12   3       35.20       31.95      5.80 o
   6 -12   3        4.45      -10.84     15.31 o
  -5 -11   3       44.40        2.71     13.58 o
  -4 -11   3      147.52      142.98      8.53 o
  -3 -11   3        0.47       -3.79      3.79 o
  -2 -11   3        8.30       11.19      3.46 o
  -1 -11   3       29.32       28.13      4.24 o
   0 -11   3       10.25        9.83      4.20 o
   1 -11   3        0.55       -0.68      4.44 o
   2 -11   3        3.08       -4.04     12.75 o
   3 -11   3       19.54       24.87      3.97 o
   5 -11   3       19.45       13.18      4.52 o
   6 -11   3        9.20        0.00     16.09 o
   7 -11   3        0.73       -1.15      4.47 o
  -5 -10   3       21.31       18.20      4.59 o
  -4 -10   3        1.64       -8.96     12.67 o
  -3 -10   3        0.51       -6.20     10.72 o
  -2 -10   3       67.40       67.87      6.60 o
  -1 -10   3      135.14      154.88      8.31 o
   0 -10   3       72.92       73.68      3.99 o
   1 -10   3       26.55       26.15      3.66 o
   2 -10   3       61.65       53.48      4.54 o
   3 -10   3       24.62       14.81      5.45 o
   4 -10   3       69.65       81.27      6.90 o
   5 -10   3        1.16        6.30      9.64 o
   6 -10   3        7.61        6.22      3.69 o
   8 -10   3        5.56        9.11      4.94 o
  -7  -9   3        0.40        0.00      4.67 o
  -6  -9   3       48.32       57.70      6.27 o
  -5  -9   3        0.95        6.63      3.09 o
  -4  -9   3      217.65      237.63     10.54 o
  -3  -9   3      256.67      259.14     10.14 o
  -2  -9   3        2.17        1.71      8.48 o
  -1  -9   3       42.57       40.06      3.81 o
   0  -9   3      145.20      121.83      4.04 o
   1  -9   3        3.73        0.78      2.61 o
   2  -9   3        2.19        1.20      2.64 o
   3  -9   3       24.69       27.91      3.79 o
   5  -9   3       68.62       72.26      6.88 o
   6  -9   3      177.64      174.21      8.06 o
   7  -9   3       83.82       89.40      7.03 o
   8  -9   3       14.31        3.74      4.74 o
  -8  -8   3        8.21       18.00      5.15 o
  -7  -8   3       63.85       46.73      6.10 o
  -6  -8   3        5.92       -2.23     13.18 o
  -5  -8   3       11.30       -3.97     15.11 o
  -4  -8   3        2.19        1.78      7.78 o
  -3  -8   3      266.83      248.87      7.93 o
  -2  -8   3       38.61       46.83      3.66 o
  -1  -8   3       41.69       44.70      3.61 o
   0  -8   3       71.05       83.14      2.98 o
   1  -8   3      751.04      730.08     25.17 o
   2  -8   3      258.34      254.55      8.41 o
   3  -8   3       99.58       98.18      4.79 o
   4  -8   3      102.24       96.70      5.47 o
   5  -8   3       96.37       92.64      5.70 o
   6  -8   3       34.52       36.92      6.55 o
   7  -8   3       22.84       23.87      4.39 o
   8  -8   3        0.23        7.50     11.44 o
   9  -8   3        0.10        0.00     13.78 o
  -8  -7   3       25.18       23.72      4.94 o
  -7  -7   3        4.34      -11.47     12.77 o
  -6  -7   3      113.43      101.95      8.01 o
  -5  -7   3       14.32       13.03      3.34 o
  -4  -7   3      343.34      364.78     10.11 o
  -3  -7   3      114.28      106.17      5.09 o
  -2  -7   3        0.76        0.43      2.06 o
  -1  -7   3      598.43      598.09     19.90 o
   0  -7   3      838.63      824.92     24.40 o
   2  -7   3       37.59       32.13      2.89 o
   3  -7   3        0.32       -5.27      5.90 o
   4  -7   3        3.84       -1.48      7.86 o
   5  -7   3        7.23        5.35      3.26 o
   6  -7   3       22.06       17.19      4.54 o
   7  -7   3       95.57       99.16      7.81 o
   8  -7   3       35.90        9.64     17.39 o
   9  -7   3       13.12       18.42      5.75 o
  -9  -6   3        0.55      -11.95     11.95 o
  -8  -6   3       60.74       68.62      6.78 o
  -7  -6   3        0.26       -6.35     11.02 o
  -6  -6   3      184.37      181.94      8.91 o
  -5  -6   3      872.08      835.47     22.89 o
  -4  -6   3        0.31        1.96      2.33 o
  -3  -6   3      312.42      320.93     10.04 o
  -2  -6   3      279.31      257.48      7.68 o
  -1  -6   3       30.52       30.39      2.48 o
   0  -6   3      450.58      497.44     27.75 o
   1  -6   3      377.32      376.50     11.77 o
   2  -6   3      613.31      643.11     19.35 o
   3  -6   3       66.14       64.43      3.56 o
   4  -6   3      151.19      138.17      5.37 o
   5  -6   3        0.36       -9.14      9.14 o
   6  -6   3      283.63      266.82      9.04 o
   7  -6   3      343.88      339.50     12.35 o
   8  -6   3      133.60      114.45      8.13 o
   9  -6   3        2.27      -16.24     16.24 o
  -8  -5   3       11.14       -9.89      9.89 o
  -7  -5   3       14.47       21.08      4.82 o
  -6  -5   3      234.65      240.34      8.16 o
  -5  -5   3       16.12       12.80      3.19 o
  -4  -5   3        9.50       13.53      2.59 o
  -3  -5   3      110.28       85.79      3.71 o
  -2  -5   3      568.95      553.76     16.94 o
  -1  -5   3      609.01      605.14     16.64 o
   0  -5   3       22.63       21.91      1.33 o
   1  -5   3       34.33       60.19      2.66 o
   2  -5   3     1570.04     1573.30     40.08 o
   3  -5   3        3.33        4.69      1.91 o
   4  -5   3      668.32      642.54     21.26 o
   5  -5   3       78.11       83.07      4.74 o
   6  -5   3      585.23      524.22     15.41 o
   7  -5   3      122.08      131.49      8.86 o
   8  -5   3        2.14        0.00      9.94 o
   9  -5   3        0.13      -13.25     13.25 o
  -8  -4   3       39.49       47.51      4.87 o
  -7  -4   3       30.14       36.29      6.00 o
  -6  -4   3       31.98       29.62      3.54 o
  -5  -4   3      456.51      413.22     11.32 o
  -4  -4   3       51.41       67.19      3.54 o
  -3  -4   3      226.07      218.68      5.87 o
  -2  -4   3        1.83        7.86      1.61 o
  -1  -4   3      379.68      472.92     13.70 o
   0  -4   3      669.40      764.97     11.92 o
   1  -4   3      151.38      164.57      4.54 o
   2  -4   3     1357.75     1317.83     34.13 o
   3  -4   3      258.87      272.11      8.16 o
   4  -4   3       19.84       18.05      2.21 o
   5  -4   3      151.53      138.14      5.50 o
   6  -4   3       20.28       23.44      3.94 o
   7  -4   3        4.67        5.04      5.37 o
   8  -4   3       44.56       53.89      5.67 o
   9  -4   3        3.31        8.18     12.47 o
  10  -4   3       10.69       -3.14     20.05 o
 -10  -3   3        0.02       -5.02      5.45 o
  -9  -3   3        4.07        4.39      4.54 o
  -8  -3   3       15.47       14.43      5.65 o
  -7  -3   3      252.19      247.57      8.41 o
  -6  -3   3        6.05       -9.01      9.01 o
  -5  -3   3      318.31      281.02      7.93 o
  -4  -3   3      381.76      401.29     10.97 o
  -3  -3   3      874.45      946.12     21.26 o
  -2  -3   3      893.50     1008.44     28.16 o
  -1  -3   3        2.67        1.25      3.54 o
   0  -3   3      680.23      751.09     17.12 o
   1  -3   3     1329.20     1480.76     31.45 o
   2  -3   3     2945.27     2798.36     47.74 o
   3  -3   3     2002.37     1958.66     45.00 o
   4  -3   3       29.51       26.00      2.59 o
   5  -3   3      489.00      437.84     13.78 o
   6  -3   3      102.44       83.80      5.32 o
   7  -3   3      265.98      230.83      8.88 o
   8  -3   3      155.32      135.15      8.06 o
   9  -3   3       49.33       31.20      6.30 o
  10  -3   3        0.73        9.41      5.20 o
 -10  -2   3        0.18        1.53      4.42 o
  -9  -2   3        7.96        2.33     10.16 o
  -8  -2   3       32.50       28.79      6.12 o
  -7  -2   3       14.79       14.71      3.56 o
  -6  -2   3       16.82       16.46      3.04 o
  -5  -2   3      114.32      115.35      4.64 o
  -4  -2   3      328.06      436.43     13.00 o
  -3  -2   3     2658.34     2890.10     50.05 o
  -2  -2   3     2242.33     2047.83     37.50 o
  -1  -2   3        0.25        7.73      1.48 o
   0  -2   3     9226.10    10088.88     51.00 o
   1  -2   3     2277.11     2051.62     35.24 o
   2  -2   3        1.12        4.42      1.33 o
   3  -2   3     1062.34      958.90     21.79 o
   4  -2   3      197.88      151.39      4.94 o
   5  -2   3       77.57       74.59      4.12 o
   6  -2   3        4.28        3.41     10.52 o
   7  -2   3      290.72      263.76      9.66 o
   8  -2   3      131.08      153.05      8.13 o
   9  -2   3        7.95        5.47     10.21 o
  10  -2   3       22.77       26.96      5.62 o
 -10  -1   3        0.99      -10.87     12.12 o
  -9  -1   3       92.26       91.48      7.33 o
  -8  -1   3       60.14       70.22      7.53 o
  -7  -1   3      193.43      181.69      7.60 o
  -6  -1   3      121.85      158.32      6.07 o
  -5  -1   3      122.19      110.93      4.49 o
  -4  -1   3       70.20       78.41      3.39 o
  -3  -1   3       11.73        6.22      1.53 o
  -2  -1   3        0.09        0.60      4.64 o
  -1  -1   3     1264.35     1209.05     24.35 o
   0  -1   3      598.27      677.66     12.84 o
   1  -1   3     7031.58     6858.34     62.27 o
   2  -1   3      597.82      494.06     13.65 o
   3  -1   3      724.97      680.08     18.80 o
   4  -1   3        5.04        8.76      2.08 o
   5  -1   3       40.42       38.40      3.29 o
   6  -1   3      181.01      197.35      7.55 o
   7  -1   3        0.76       -4.09     12.98 o
   8  -1   3       64.37       60.29      6.50 o
   9  -1   3        0.16       -1.98      5.17 o
 -10   0   3       31.42       38.83      6.50 o
  -9   0   3       66.41       74.11      6.90 o
  -8   0   3       55.76       56.07      7.91 o
  -7   0   3      150.51      156.41      7.25 o
  -6   0   3      140.58      157.04      6.10 o
  -5   0   3       26.63       20.71      3.09 o
  -4   0   3        0.04       -4.24      4.24 o
  -3   0   3        7.81        1.53      6.58 o
  -2   0   3      211.81      251.93      7.50 o
  -1   0   3     7815.51     8657.34     65.26 o
   0   0   3      457.55      536.72      8.31 o
   1   0   3     1092.12      938.29     24.17 o
   2   0   3     1517.68     1656.40     36.22 o
   3   0   3       33.55        2.94      6.58 o
   4   0   3        1.75        4.07      1.96 o
   5   0   3      166.98      151.67      5.90 o
   6   0   3       77.11       74.64      5.30 o
   7   0   3      113.15      112.87      9.21 o
   8   0   3      162.69      156.29      8.46 o
   9   0   3        6.38      -11.37     14.48 o
  -9   1   3       26.65       35.89      5.50 o
  -8   1   3       36.68       36.57      7.33 o
  -7   1   3      112.33       97.71      6.30 o
  -6   1   3        0.60       -8.71      8.71 o
  -5   1   3        4.06       -4.87      6.20 o
  -4   1   3        6.89       -0.98      6.30 o
  -3   1   3      348.32      437.08     13.65 o
  -2   1   3     2285.81     2511.79     40.66 o
  -1   1   3     4408.64     4245.57     49.29 o
   0   1   3      754.69      880.69     16.30 o
   1   1   3      512.62      466.50     12.95 o
   2   1   3     1440.38     1461.24     35.61 o
   3   1   3      162.69      168.06      4.87 o
   4   1   3      146.17      174.01      5.65 o
   5   1   3       47.76       52.30      4.04 o
   6   1   3       14.53       19.85      3.71 o
   7   1   3        0.48       -4.32     12.65 o
   8   1   3        3.43      -13.80     13.80 o
   9   1   3       35.75       40.33      6.30 o
 -10   2   3        0.07        0.00     12.85 o
  -9   2   3        3.45        6.88     13.18 o
  -8   2   3      317.38      328.18     12.42 o
  -7   2   3       48.77       49.69      4.99 o
  -6   2   3      127.88      122.30      5.27 o
  -5   2   3      233.82      232.01      7.55 o
  -4   2   3      141.69      128.83      4.14 o
  -3   2   3      434.21      490.22     15.06 o
  -2   2   3      160.19      144.44      3.81 o
  -1   2   3       63.27       87.72      2.81 o
   0   2   3       12.92       16.91      1.20 o
   1   2   3      211.43      217.32      6.20 o
   2   2   3        8.30       29.59      2.13 o
   3   2   3       48.50       48.54      3.19 o
   4   2   3     1322.65     1236.11     30.97 o
   5   2   3       83.14       71.63      4.67 o
   6   2   3      173.15      169.96      8.18 o
   7   2   3       67.11       75.39      7.48 o
   8   2   3        1.37        7.78      4.39 o
   9   2   3       11.31       -5.95     15.74 o
 -10   3   3        0.07      -12.65     12.65 o
  -9   3   3      113.41      101.95      6.73 o
  -8   3   3      170.21      156.81      9.71 o
  -7   3   3      141.48      146.17      6.63 o
  -6   3   3      193.07      185.95      6.75 o
  -5   3   3       26.81       34.94      2.94 o
  -4   3   3       44.29       45.13      2.89 o
  -3   3   3      275.43      277.86      7.65 o
  -2   3   3      480.06      461.35     14.31 o
  -1   3   3        6.97        0.00      5.80 o
   0   3   3       45.36       30.97      1.48 o
   1   3   3     2155.63     2263.50     46.68 o
   2   3   3     1248.65     1170.45     25.93 o
   3   3   3      292.35      257.58      7.40 o
   4   3   3       43.89       38.70      3.97 o
   7   3   3        2.34        0.88      3.66 o
   8   3   3        8.85        0.00     13.10 o
 -10   4   3        1.09        3.71      4.59 o
  -9   4   3        0.04      -14.63     14.63 o
  -8   4   3      185.59      190.82     10.06 o
  -7   4   3       21.67       19.20      4.42 o
  -6   4   3       69.79       67.01      4.99 o
  -5   4   3       11.02       11.02      2.71 o
  -4   4   3       38.58       31.80      2.89 o
  -3   4   3       35.12       36.22      2.61 o
  -2   4   3      171.89      220.04      5.92 o
  -1   4   3      283.70      282.81      8.56 o
   0   4   3      968.96      999.39     16.13 o
   1   4   3       30.04       55.12      3.01 o
   2   4   3       16.27       14.63      2.31 o
   3   4   3      340.38      314.05      8.48 o
   4   4   3      190.39      159.65      6.53 o
   5   4   3        6.42        0.00      7.86 o
   6   4   3        7.55       12.45      4.27 o
   7   4   3       34.17       40.88      5.52 o
   8   4   3       12.60       -5.57     14.81 o
 -10   5   3        0.00        5.30      9.89 o
  -9   5   3       13.50       11.04      4.89 o
  -8   5   3        2.29       12.05      5.77 o
  -7   5   3      192.32      192.95      7.71 o
  -6   5   3       17.48       11.44      3.74 o
  -5   5   3        6.62       -7.13      7.13 o
  -4   5   3      181.77      202.27      5.97 o
  -3   5   3        8.66        6.65      1.93 o
  -2   5   3      132.41      134.20      4.42 o
  -1   5   3        9.57       16.39      1.86 o
   0   5   3      173.96      201.03      6.53 o
   1   5   3       38.59       53.56      3.36 o
   2   5   3      183.71      168.41      6.25 o
   3   5   3       18.66       15.84      3.01 o
   4   5   3        0.34       -8.61      8.61 o
   5   5   3      284.88      311.62     11.49 o
   6   5   3       26.40       25.15      4.52 o
   7   5   3       11.50       16.72      4.77 o
   8   5   3        5.15        5.04      4.62 o
 -10   6   3        4.88        1.56      5.12 o
  -9   6   3       10.80       -1.03      4.37 o
  -8   6   3       56.96       41.06      5.35 o
  -7   6   3       96.62      104.66      7.48 o
  -6   6   3      198.57      175.18      7.38 o
  -5   6   3        5.05       -6.22      8.81 o
  -4   6   3       50.85       48.69      3.97 o
  -3   6   3        2.65        2.64      4.97 o
  -2   6   3        3.67        4.12      1.76 o
  -1   6   3       54.39       48.24      3.41 o
   0   6   3       17.97       11.88      1.73 o
   1   6   3        0.01        2.66      2.28 o
   2   6   3      211.40      218.88      7.33 o
   3   6   3       39.51       47.96      4.29 o
   4   6   3       10.51       12.22      4.77 o
   5   6   3       92.26       85.18      5.92 o
   6   6   3        1.63       -9.84     12.52 o
   7   6   3       17.93       12.70      5.17 o
  -9   7   3       10.90       -2.56     13.78 o
  -8   7   3        5.51        4.59     14.13 o
  -7   7   3      149.90      141.85      7.58 o
  -6   7   3      170.24      191.12      9.41 o
  -5   7   3        0.11       -8.53      8.53 o
  -4   7   3        0.79        0.80      2.66 o
  -3   7   3       27.85       29.84      3.54 o
  -2   7   3       30.16       22.11      3.11 o
  -1   7   3      154.90      160.50      6.22 o
   0   7   3       20.40       18.83      2.22 o
   1   7   3        0.03        0.00      7.88 o
   2   7   3       83.70       64.85      4.77 o
   3   7   3       33.75       33.46      5.02 o
   4   7   3       20.27       20.43      3.71 o
   5   7   3      104.49      103.20      7.68 o
   6   7   3        2.16      -10.59     11.85 o
  -9   8   3        3.71        6.95      4.82 o
  -8   8   3       12.02       16.79      4.02 o
  -7   8   3       27.92       22.81      4.39 o
  -6   8   3        0.93        0.68      4.59 o
  -5   8   3        6.87       10.39      5.09 o
  -4   8   3        0.36        0.00     10.67 o
  -3   8   3        1.11       -1.68      5.65 o
  -2   8   3       71.57       63.00      4.84 o
  -1   8   3       31.64       24.55      3.56 o
   0   8   3       18.35       20.20      3.68 o
   1   8   3       72.03       76.55      5.12 o
   2   8   3       21.15       36.82      5.57 o
   3   8   3        2.76        2.13     10.64 o
   5   8   3        1.35        5.17     13.18 o
   6   8   3       53.55       50.77      7.00 o
  -8   9   3        2.75      -12.35     12.35 o
  -7   9   3        8.33        7.23     11.04 o
  -6   9   3       13.52        0.00     12.25 o
  -5   9   3      120.52      115.35      6.75 o
  -4   9   3       21.83       25.17      5.25 o
  -3   9   3        5.12       15.69      4.84 o
  -1   9   3       19.22       15.94      4.94 o
   0   9   3        0.46       -3.94      6.96 o
   1   9   3       49.68       42.32      5.85 o
   2   9   3        0.83        0.00      9.31 o
   3   9   3       26.68       24.07      4.54 o
   4   9   3        4.04        7.38      4.54 o
  -8  10   3        0.03      -11.34     14.46 o
  -7  10   3       28.90       31.12      5.25 o
  -6  10   3       30.78       34.69      5.40 o
  -5  10   3      111.11      107.60      7.23 o
  -4  10   3       29.93       19.95      4.42 o
  -3  10   3        2.49       -1.36      3.76 o
  -2  10   3       14.13       17.14      3.31 o
  -1  10   3       13.14        2.18      7.78 o
   0  10   3       64.17       52.94      3.97 o
   1  10   3        0.78       -8.68      8.68 o
   3  10   3       37.64       37.72      6.10 o
   4  10   3        3.83        5.72     10.69 o
  -7  11   3        1.00       -2.86      9.46 o
  -6  11   3       21.63       18.87      5.25 o
  -5  11   3       15.19       17.24      4.64 o
  -4  11   3        1.04       -0.38      3.76 o
  -3  11   3        0.57        0.00     10.29 o
  -2  11   3       22.71       20.68      4.92 o
   0  11   3       16.97       19.55      3.40 o
   1  11   3       41.68       46.18      5.75 o
   2  11   3        0.03      -10.99     12.30 o
  -5  12   3        4.89      -15.28     15.28 o
  -4  12   3       15.86        0.00     13.48 o
  -3  12   3        7.71       -2.31      4.74 o
  -2  12   3        0.04       -5.40     14.28 o
  -1  12   3        7.76        5.07      4.69 o
   0  12   3        0.83        0.80      3.44 o
   0 -14   4        0.85        0.41      8.25 o
   1 -14   4        2.91       -8.51     12.98 o
   2 -14   4        9.80       -2.84     15.26 o
   3 -14   4       18.35       18.52      5.85 o
  -3 -13   4        8.21        2.86     14.33 o
  -2 -13   4        4.81        2.71     11.87 o
  -1 -13   4        0.00       -2.64     10.79 o
   0 -13   4       19.64       25.14      4.93 o
   1 -13   4       15.53       26.38      5.02 o
   2 -13   4        6.45        7.25      3.99 o
   3 -13   4       21.94       26.30      5.57 o
   4 -13   4       36.01       45.98      6.45 o
   5 -13   4       25.01       21.68      5.82 o
  -4 -12   4       96.40       94.09      8.16 o
  -3 -12   4        0.42      -14.56     14.56 o
  -2 -12   4       38.84       42.04      5.85 o
  -1 -12   4        7.02        7.00      3.87 o
   0 -12   4        1.82        3.41      5.91 o
   1 -12   4       15.42       19.70      3.92 o
   2 -12   4       21.16       -4.52     13.23 o
   3 -12   4        0.02      -11.62     11.62 o
   4 -12   4       72.40       68.92      6.95 o
   5 -12   4       37.34       34.43      6.25 o
   6 -12   4        2.60        5.09      3.97 o
  -5 -11   4        8.05        7.25      4.77 o
  -4 -11   4       20.73       20.78      5.32 o
  -3 -11   4       10.02       10.62      3.59 o
  -2 -11   4        2.74        6.50      9.91 o
  -1 -11   4        2.26        0.00     11.34 o
   0 -11   4        0.23        0.10      6.51 o
   1 -11   4       28.98       36.99      5.50 o
   2 -11   4        3.52        3.71      4.44 o
   3 -11   4       24.60       28.79      4.37 o
   4 -11   4      307.60      317.67     10.92 o
   5 -11   4       12.79       16.77      4.59 o
   6 -11   4        0.11        5.42      3.36 o
   7 -11   4        0.68        2.74      4.32 o
  -6 -10   4        1.33      -10.62     11.87 o
  -5 -10   4        8.43        7.23      3.99 o
  -4 -10   4       33.29       37.30      4.57 o
  -3 -10   4        7.07       -2.06     10.99 o
  -2 -10   4       54.46       68.72      6.20 o
  -1 -10   4       63.90       76.85      5.22 o
   0 -10   4       10.35       13.36      2.23 o
   1 -10   4      124.53      143.39      6.65 o
   2 -10   4      166.55      184.65      7.35 o
   3 -10   4       22.32       20.76      4.99 o
   4 -10   4       15.79       23.69      5.47 o
   5 -10   4       21.67       21.56      4.14 o
   6 -10   4       63.45       80.56      6.00 o
   7 -10   4       21.90       21.01      5.30 o
   8 -10   4        0.36       -0.40      4.77 o
  -7  -9   4        2.26        6.12      4.67 o
  -6  -9   4       16.97       23.79      4.52 o
  -5  -9   4       33.21       32.45      4.52 o
  -4  -9   4       22.91       20.18      5.32 o
  -3  -9   4       53.78       54.94      4.62 o
  -2  -9   4        2.47        1.68      8.51 o
  -1  -9   4      156.90      170.99      6.58 o
   0  -9   4       72.44       61.73      6.49 o
   1  -9   4       36.14       38.85      3.89 o
   2  -9   4        2.93        6.65      2.89 o
   3  -9   4        0.19        0.00      9.29 o
   4  -9   4       39.49       31.90      4.37 o
   5  -9   4      302.64      330.39     11.82 o
   6  -9   4       43.15       34.51      4.64 o
   7  -9   4        6.33        0.00     11.92 o
  -8  -8   4       48.74       51.78      6.78 o
  -7  -8   4       12.16        7.40     12.85 o
  -6  -8   4        1.05        6.35      2.86 o
  -5  -8   4       10.38       10.57      4.67 o
  -4  -8   4      149.91      157.26      7.00 o
  -3  -8   4      170.60      162.21      6.58 o
  -2  -8   4        0.56        1.51      6.55 o
  -1  -8   4       14.94       12.22      2.71 o
   0  -8   4       24.82       35.81      4.59 o
   2  -8   4      448.50      457.79     13.88 o
   3  -8   4        0.86       -2.84      2.84 o
   4  -8   4       64.34       63.15      4.69 o
   5  -8   4      508.11      546.99     15.46 o
   6  -8   4       42.24       51.12      6.55 o
   7  -8   4        1.36        0.00      8.03 o
   9  -8   4        2.36       -1.68      5.37 o
  -8  -7   4        0.60       -5.15     10.34 o
  -7  -7   4       70.52       73.59      6.27 o
  -5  -7   4       18.31       10.37      3.64 o
  -4  -7   4      174.88      171.32      6.50 o
  -3  -7   4      105.68      109.18      5.04 o
  -1  -7   4      483.41      519.73     15.64 o
   0  -7   4      436.88      470.46     10.40 o
   1  -7   4      197.08      209.09      7.25 o
   2  -7   4      336.31      341.94      9.11 o
   3  -7   4        3.67        2.79      7.08 o
   4  -7   4      138.67      131.06      5.65 o
   5  -7   4        6.45        0.00     10.42 o
   6  -7   4       47.01       40.28      5.80 o
   9  -7   4        5.80        8.63      4.97 o
  -9  -6   4        0.05        5.50      4.64 o
  -8  -6   4        2.51        3.79      4.14 o
  -7  -6   4       13.45        0.00     12.77 o
  -6  -6   4      152.11      164.17      8.51 o
  -5  -6   4      437.35      412.69     12.70 o
  -4  -6   4      114.17      108.88      5.09 o
  -3  -6   4      697.09      654.31     21.21 o
  -2  -6   4       18.72       13.63      2.41 o
   0  -6   4        4.35        4.95      1.81 o
   1  -6   4      353.31      396.68     12.57 o
   2  -6   4       44.67       44.25      3.11 o
   3  -6   4       13.66        8.21      2.26 o
   4  -6   4       92.37       96.25      4.59 o
   5  -6   4      586.02      529.02     16.74 o
   6  -6   4      444.87      402.47     12.83 o
   7  -6   4        1.16       -8.71     14.43 o
   8  -6   4        1.64       -9.99     14.13 o
   9  -6   4        0.22        0.00     17.12 o
  -9  -5   4       30.87       34.99      5.75 o
  -8  -5   4        6.37       -4.57     10.74 o
  -7  -5   4      231.74      219.41     10.69 o
  -6  -5   4       87.51       83.60      5.32 o
  -5  -5   4       13.03       11.37      3.11 o
  -4  -5   4       36.09       28.06      2.89 o
  -3  -5   4      110.18      123.03      4.47 o
  -2  -5   4      233.57      261.90      7.91 o
  -1  -5   4       52.62       51.98      2.71 o
   0  -5   4     1157.70     1202.38     24.07 o
   1  -5   4       44.71       58.93      2.71 o
   2  -5   4      352.74      359.98     10.19 o
   3  -5   4     1314.56     1288.94     29.34 o
   4  -5   4       28.86       17.84      2.74 o
   5  -5   4       49.31       52.93      4.19 o
   6  -5   4      247.63      246.59      8.71 o
   7  -5   4        0.00       -1.78      5.22 o
   8  -5   4       13.76       -9.91     15.28 o
   9  -5   4        1.28        8.53      4.39 o
 -10  -4   4       33.62       30.09      6.55 o
  -9  -4   4        1.32        3.21      4.34 o
  -7  -4   4       30.55       21.94      6.20 o
  -6  -4   4      156.33      172.00      7.00 o
  -5  -4   4      492.25      504.92     14.33 o
  -4  -4   4      484.30      454.93     12.55 o
  -3  -4   4      143.40      125.92      4.24 o
  -2  -4   4      138.85      137.11      4.39 o
  -1  -4   4      908.29     1075.03     30.44 o
   0  -4   4      260.91      232.08      5.08 o
   1  -4   4      578.26      565.28     16.16 o
   2  -4   4     1231.24     1236.43     35.11 o
   3  -4   4       56.53       37.22      2.84 o
   4  -4   4      239.42      195.51      6.25 o
   5  -4   4        1.64        0.78      2.86 o
   6  -4   4      127.46      129.36      6.73 o
   7  -4   4       30.31       21.01      6.15 o
   8  -4   4       90.63      112.79      6.98 o
   9  -4   4        0.00       -5.67     11.39 o
 -10  -3   4        5.54        8.38     16.04 o
  -9  -3   4        1.19        2.46     12.27 o
  -8  -3   4        5.46        6.45     14.38 o
  -7  -3   4       72.47       66.74      5.42 o
  -6  -3   4       68.97       75.17      5.22 o
  -5  -3   4      323.24      306.15      9.14 o
  -4  -3   4      740.52      791.92     22.26 o
  -3  -3   4      293.97      350.12      9.69 o
  -2  -3   4      683.48      758.09     18.15 o
  -1  -3   4     1011.31     1165.23     29.62 o
   0  -3   4       68.40       73.67      1.86 o
   1  -3   4      503.50      436.46     13.55 o
   2  -3   4     1959.22     2133.49     44.57 o
   3  -3   4       13.26       27.06      2.41 o
   4  -3   4      135.17      109.78      4.54 o
   5  -3   4      108.90       93.74      5.02 o
   6  -3   4      306.54      282.23      9.24 o
   7  -3   4      362.72      370.05     13.23 o
   8  -3   4       22.20       36.42      4.99 o
   9  -3   4        0.02       -2.84     16.84 o
 -10  -2   4       22.34      -11.24     18.62 o
  -9  -2   4       79.52       82.87      7.53 o
  -8  -2   4      125.37      161.63      9.61 o
  -7  -2   4        6.65        5.60      9.66 o
  -6  -2   4       38.56       52.33      4.42 o
  -5  -2   4       27.59       39.20      3.24 o
  -4  -2   4      524.14      651.05     19.80 o
  -3  -2   4      205.18      243.70      7.13 o
  -2  -2   4      108.37      112.64      3.41 o
  -1  -2   4     1301.13     1250.31     28.61 o
   0  -2   4     2912.23     3091.82     31.78 o
   1  -2   4     3644.81     3389.50     50.00 o
   2  -2   4     1013.08     1007.71     21.41 o
   3  -2   4      357.50      298.84      9.46 o
   4  -2   4       23.61       27.78      2.84 o
   5  -2   4       96.77       90.53      5.20 o
   6  -2   4        3.98        4.99      3.24 o
   7  -2   4       32.60       20.56      6.12 o
   8  -2   4        7.75       14.23      4.42 o
   9  -2   4        2.48      -15.39     15.39 o
 -10  -1   4        6.90        0.00     14.11 o
  -9  -1   4       22.92       18.15      5.62 o
  -8  -1   4        4.61        3.59      5.45 o
  -7  -1   4       41.56       36.79      4.49 o
  -6  -1   4       61.58       57.65      4.49 o
  -5  -1   4      684.44      758.39     23.19 o
  -4  -1   4     1879.32     2047.10     48.54 o
  -3  -1   4      741.86      732.59     18.35 o
  -2  -1   4       20.88       32.78      1.98 o
  -1  -1   4     1948.50     2050.11     35.82 o
   0  -1   4     1021.49      948.67     17.77 o
   1  -1   4       13.01       45.35      2.26 o
   2  -1   4      538.70      686.71     17.84 o
   3  -1   4      955.13      981.11     23.54 o
   4  -1   4       30.30       30.57      2.71 o
   5  -1   4       10.67       12.67      3.01 o
   6  -1   4       92.30      103.33      6.00 o
   7  -1   4       19.02        5.77      5.92 o
   8  -1   4      129.94      147.73      8.88 o
   9  -1   4      132.33      148.71      9.36 o
 -10   0   4      101.26       85.94      8.46 o
  -9   0   4        2.23        2.46     10.67 o
  -8   0   4       13.54       19.33      6.25 o
  -7   0   4        0.75        0.00      3.44 o
  -6   0   4      142.15      170.04      5.97 o
  -5   0   4        3.63        5.07      9.11 o
  -4   0   4       16.43       27.66      2.41 o
  -3   0   4     2695.35     3056.50     52.00 o
  -2   0   4       10.64       10.32      1.58 o
  -1   0   4       64.25       73.51      2.51 o
   0   0   4      488.02      435.42      8.78 o
   1   0   4     1733.33     1653.64     35.61 o
   2   0   4      842.75      684.80     18.37 o
   3   0   4     2883.99     2806.22     58.13 o
   4   0   4        5.65        2.71      7.63 o
   5   0   4       33.92       37.10      3.99 o
   6   0   4       69.51       83.33      5.72 o
   7   0   4      149.30      141.08      9.34 o
   8   0   4        4.24      -15.49     15.49 o
   9   0   4        0.03      -16.82     16.82 o
 -10   1   4       10.86       20.43      5.75 o
  -9   1   4      128.74      116.83      8.18 o
  -8   1   4        2.01      -14.68     16.89 o
  -7   1   4      103.03      124.06      6.65 o
  -6   1   4        4.47        4.37      2.64 o
  -5   1   4        0.71        1.25      7.08 o
  -4   1   4        4.44       -1.05      6.27 o
  -3   1   4      752.86      819.73     19.93 o
  -2   1   4      331.82      379.33     10.44 o
  -1   1   4     2345.73     2422.52     42.42 o
   0   1   4     1251.31     1156.35     21.15 o
   1   1   4     1703.75     1548.80     36.67 o
   2   1   4      359.13      317.52      9.44 o
   3   1   4      786.82      741.22     22.36 o
   4   1   4       21.06       25.22      3.14 o
   5   1   4        6.71       -1.71      8.11 o
   6   1   4       41.13       41.89      4.77 o
   7   1   4      149.24      146.22      8.01 o
   8   1   4        1.21       -3.04      4.54 o
   9   1   4       12.12        3.04     13.33 o
 -10   2   4        1.29      -17.79     17.79 o
  -9   2   4       79.54       78.21      7.05 o
  -8   2   4        2.86       -4.14     14.98 o
  -7   2   4       30.97       22.36      4.32 o
  -6   2   4      537.84      533.34     15.33 o
  -5   2   4      142.99      186.78      5.67 o
  -4   2   4      165.45      168.84      5.04 o
  -3   2   4      510.65      575.05     17.39 o
  -2   2   4      225.45      238.61      7.76 o
  -1   2   4      942.53     1171.35     31.57 o
   0   2   4      483.98      467.52     10.40 o
   1   2   4       95.58       76.90      3.11 o
   2   2   4       76.99       61.92      3.19 o
   3   2   4      519.90      557.30     16.39 o
   4   2   4       60.71       90.28      4.92 o
   5   2   4      148.75      158.09      6.85 o
   6   2   4        0.12       -1.73      4.62 o
   7   2   4       22.26       24.47      4.54 o
   8   2   4        0.00        2.76     15.28 o
 -10   3   4        1.83        9.99      4.14 o
  -9   3   4       18.78        2.03      5.30 o
  -8   3   4       30.94       28.56      7.18 o
  -7   3   4       27.48       32.30      4.62 o
  -6   3   4        0.69        3.49      2.61 o
  -5   3   4        0.39       -8.38      8.38 o
  -4   3   4        9.33        8.58      2.28 o
  -3   3   4      994.37     1108.96     24.75 o
  -2   3   4      380.19      396.58     12.02 o
  -1   3   4      705.55      813.03     20.28 o
   0   3   4       68.51       56.98      1.98 o
   1   3   4      110.21      118.59      4.19 o
   2   3   4      810.53      759.92     22.84 o
   3   3   4      165.62      149.76      5.37 o
   4   3   4      550.03      568.05     16.06 o
   5   3   4        1.30       -3.76      9.91 o
   6   3   4        1.51       -6.50     13.48 o
   7   3   4        0.00       -2.48     10.21 o
   8   3   4        7.66        8.51     12.98 o
 -10   4   4        0.76       -3.06      4.67 o
  -9   4   4        3.55        7.81      4.69 o
  -8   4   4      381.61      418.24     13.95 o
  -7   4   4       81.64       84.03      5.92 o
  -6   4   4       32.82       40.16      4.09 o
  -5   4   4      198.54      227.61      6.65 o
  -4   4   4      164.13      177.04      5.52 o
  -3   4   4        4.28        1.66      2.08 o
  -2   4   4      373.22      498.90     14.43 o
  -1   4   4       49.63       44.93      2.84 o
   0   4   4     1013.90     1022.56     17.61 o
   1   4   4      170.03      189.14      6.27 o
   2   4   4      180.81      179.20      5.82 o
   3   4   4       11.14       21.89      3.36 o
   4   4   4      103.75      110.73      6.22 o
   5   4   4       96.71      102.60      7.15 o
   6   4   4        0.08       -2.28     12.32 o
   7   4   4       34.29       38.05      5.97 o
   8   4   4       14.75        2.99     14.83 o
 -10   5   4        2.60        8.99      4.94 o
  -9   5   4        4.05        2.43     14.81 o
  -8   5   4      182.48      172.75      8.38 o
  -7   5   4       87.09       79.56      7.10 o
  -6   5   4       36.66       35.66      4.27 o
  -5   5   4      217.29      218.76      7.38 o
  -4   5   4       18.14       21.23      2.84 o
  -3   5   4        7.35        2.59      7.33 o
  -2   5   4      179.85      214.97      6.55 o
  -1   5   4        2.06       -2.48      5.82 o
   0   5   4      136.27      142.38      4.86 o
   1   5   4      109.08      114.87      4.89 o
   2   5   4       36.87       29.87      3.29 o
   3   5   4      108.72      121.88      5.97 o
   4   5   4      118.71       97.76      6.27 o
   5   5   4        0.86      -10.79     13.15 o
   6   5   4       19.42       19.93      4.57 o
 -10   6   4        0.02      -18.47     18.47 o
  -9   6   4       11.33        5.40      5.20 o
  -7   6   4       24.93       21.91      5.65 o
  -6   6   4       12.72       12.57      3.59 o
  -5   6   4        4.54        6.25      2.91 o
  -4   6   4       15.07       11.55      2.89 o
  -3   6   4       66.69       90.80      4.79 o
  -2   6   4      365.83      382.52     12.77 o
  -1   6   4      137.66      150.99      5.90 o
   0   6   4     1051.32     1038.11     21.24 o
   1   6   4       39.28       44.90      3.71 o
   2   6   4       17.32       17.92      3.51 o
   3   6   4      117.19      119.94      6.30 o
   5   6   4       21.97       22.44      4.84 o
   6   6   4        8.24        0.00     14.41 o
   7   6   4       12.60        7.58      5.37 o
  -9   7   4        9.03       -7.88     16.44 o
  -8   7   4        6.01        7.13     12.35 o
  -7   7   4      134.45      144.94      7.45 o
  -6   7   4       15.69       18.05      4.92 o
  -5   7   4       36.97       41.34      4.22 o
  -4   7   4       99.87      103.35      5.67 o
  -2   7   4      214.07      206.23      7.28 o
  -1   7   4       64.84       62.47      4.72 o
   0   7   4       71.79       65.68      3.31 o
   1   7   4      156.91      171.09      7.08 o
   2   7   4       15.99        3.81      9.71 o
   3   7   4        1.92        2.06      3.89 o
   6   7   4       14.09       19.00      5.22 o
  -9   8   4        4.17       -1.98      4.47 o
  -8   8   4        0.68        9.76      3.69 o
  -7   8   4      120.36      112.84      7.65 o
  -6   8   4       89.25       78.81      5.52 o
  -5   8   4        0.08       -0.35      4.67 o
  -4   8   4       61.73       59.53      6.37 o
  -3   8   4       17.03       17.79      3.64 o
  -2   8   4      218.16      208.21      7.91 o
  -1   8   4      479.05      518.10     15.28 o
   0   8   4        7.05       -2.88      7.79 o
   1   8   4       47.72       39.93      6.17 o
   2   8   4        0.36        2.13      9.24 o
   3   8   4       13.09       16.11      4.47 o
   4   8   4       21.08       17.97      4.92 o
  -6   9   4        5.88       10.34      3.49 o
  -5   9   4        0.06       -6.60     10.09 o
  -4   9   4       39.20       40.81      4.72 o
  -3   9   4       71.69       73.76      6.63 o
  -2   9   4        1.49       -6.10     11.65 o
  -1   9   4       47.56       39.71      5.65 o
   0   9   4        0.50       -3.20      3.20 o
   1   9   4       97.46      112.06      6.48 o
   2   9   4        4.85        0.00     10.01 o
   3   9   4        4.49        0.73      4.29 o
   4   9   4        7.26        0.00     11.70 o
  -7  10   4        6.61       -1.18      4.72 o
  -6  10   4        2.59        1.83      4.57 o
  -4  10   4        3.61        1.36      3.56 o
  -3  10   4        2.45        4.27      3.31 o
  -2  10   4       11.54       13.05      4.42 o
  -1  10   4       19.20       13.88      4.79 o
   0  10   4        2.10       -8.06      8.06 o
   1  10   4       20.90       19.17      4.37 o
   2  10   4       49.89       41.74      5.85 o
   3  10   4        6.11      -13.50     13.50 o
  -6  11   4        1.69        2.81      4.64 o
  -5  11   4        5.35       -5.37     14.23 o
  -4  11   4        2.70       -0.38      4.47 o
  -3  11   4       20.63      -12.83     15.59 o
  -2  11   4        0.17       -2.56     12.25 o
  -1  11   4       16.01        5.17     13.20 o
   0  11   4        6.80        5.43      3.11 o
   1  11   4        4.61       -2.76     14.93 o
  -4  12   4        4.88       18.60      4.89 o
  -3  12   4       15.96       17.14      4.99 o
  -1  12   4        4.43        6.20      4.57 o
   0 -14   5        7.38        7.88      3.45 o
   2 -14   5       12.68        8.93      5.15 o
   3 -14   5       66.53       66.48      7.00 o
  -3 -13   5        6.37       10.54      4.59 o
  -2 -13   5        0.00      -10.84     12.10 o
  -1 -13   5        3.28       -5.22      8.26 o
   0 -13   5       10.29       11.92      4.38 o
   2 -13   5        4.44        8.73      3.79 o
   3 -13   5        7.40        6.73      4.09 o
   4 -13   5        1.28        5.04      4.14 o
   5 -13   5        0.05        0.00      9.86 o
  -4 -12   5       14.16       -2.74     17.42 o
  -3 -12   5        1.80        7.65      3.51 o
  -2 -12   5        5.14      -12.12     13.48 o
  -1 -12   5       16.31       26.60      4.39 o
   0 -12   5       14.66        2.05      3.53 o
   1 -12   5       30.25       24.07      4.34 o
   2 -12   5       13.61       18.37      4.22 o
   5 -12   5       43.05       47.51      6.10 o
   6 -12   5       12.14        0.00     15.36 o
  -4 -11   5        6.45        4.92     15.08 o
  -3 -11   5       33.85       41.51      4.59 o
  -2 -11   5        9.00       15.71      3.89 o
  -1 -11   5       46.73       45.10      6.55 o
   0 -11   5       19.21       12.26      7.13 o
   1 -11   5        2.26        4.74      4.42 o
   2 -11   5        5.41       -6.20     10.74 o
   3 -11   5      153.08      151.52      7.65 o
   4 -11   5       15.10       14.96      4.52 o
   5 -11   5       21.80       26.53      5.04 o
   6 -11   5        3.77        0.00     11.07 o
   7 -11   5        6.43        8.51     17.72 o
  -6 -10   5       18.25       22.21      4.77 o
  -5 -10   5        8.44       -2.41     12.98 o
  -4 -10   5        2.55        0.00      7.65 o
  -3 -10   5        8.90        4.12     11.62 o
  -2 -10   5       45.80       40.03      6.17 o
  -1 -10   5        4.56       -5.57     12.45 o
   0 -10   5      115.73      130.70      4.50 o
   1 -10   5      146.86      159.50      7.05 o
   2 -10   5      313.01      330.92      9.71 o
   3 -10   5       13.52       15.86      5.27 o
   4 -10   5       14.38       14.81      4.92 o
   5 -10   5       20.15        2.23     11.14 o
   6 -10   5       12.54        2.43     10.59 o
   7 -10   5        1.20       -1.91      4.49 o
   8 -10   5        2.07       -8.86     15.31 o
  -7  -9   5       13.08       15.31      4.84 o
  -6  -9   5        2.28       -2.43     11.62 o
  -5  -9   5       17.67       22.74      4.24 o
  -4  -9   5       31.67       31.67      6.20 o
  -3  -9   5      244.91      255.22      8.63 o
  -2  -9   5       13.29        9.09      3.04 o
  -1  -9   5       66.72       75.42      4.62 o
   0  -9   5       62.25       61.90      3.14 o
   1  -9   5      190.72      181.64      6.93 o
   2  -9   5       19.34       19.43      3.41 o
   3  -9   5        0.07        1.76      9.81 o
   4  -9   5       24.35       33.18      4.87 o
   5  -9   5      242.04      250.40     10.87 o
   6  -9   5        9.75      -12.50     12.50 o
   7  -9   5       26.11       33.28      5.85 o
  -7  -8   5       99.38      103.91      7.45 o
  -6  -8   5        0.23       -4.44     10.44 o
  -5  -8   5      113.89      109.60      8.03 o
  -4  -8   5       14.14        8.36      3.76 o
  -3  -8   5        7.64        5.60      3.11 o
  -2  -8   5        2.23       -1.36      2.48 o
  -1  -8   5        0.44       -7.33      7.33 o
   0  -8   5       80.63       82.42      3.25 o
   1  -8   5        9.70        5.42      2.94 o
   2  -8   5      136.90      139.34      5.82 o
   3  -8   5       58.46       59.76      4.52 o
   4  -8   5      237.48      222.72      7.78 o
   5  -8   5        4.42       -3.87     14.81 o
   6  -8   5        6.15        0.00     13.00 o
   7  -8   5        0.41       -9.74     10.87 o
   8  -8   5        7.53        9.39      5.40 o
  -8  -7   5       13.24       17.47      4.97 o
  -6  -7   5        7.19      -12.32     13.30 o
  -5  -7   5       30.97       19.88      4.24 o
  -4  -7   5        0.74       -8.68      8.68 o
  -3  -7   5        9.17       16.84      2.76 o
  -2  -7   5      112.36      113.34      4.74 o
  -1  -7   5        5.07        3.89      6.73 o
   0  -7   5       26.94       35.23      3.53 o
   1  -7   5      693.09      726.29     23.01 o
   2  -7   5      189.51      209.67      6.15 o
   3  -7   5      168.53      189.72      6.55 o
   4  -7   5      142.60      159.95      6.43 o
   5  -7   5       50.23       60.41      4.99 o
   6  -7   5        8.22        8.33      5.70 o
   7  -7   5        3.02       -7.08     10.82 o
   8  -7   5        1.62        5.35     11.95 o
   9  -7   5        2.75       -5.67      5.67 o
  -9  -6   5        4.33      -13.83     13.83 o
  -8  -6   5       14.69       11.19      4.74 o
  -7  -6   5       25.68       33.81      4.32 o
  -6  -6   5       11.68        0.00     12.37 o
  -4  -6   5      102.87       96.00      4.99 o
  -3  -6   5       87.06       81.22      4.09 o
  -2  -6   5      182.87      202.82      5.57 o
  -1  -6   5       82.67      105.56      4.07 o
   0  -6   5      137.21      123.52      5.13 o
   1  -6   5      570.75      559.21     19.23 o
   2  -6   5       36.60       51.15      3.34 o
   3  -6   5      521.91      529.37     16.44 o
   4  -6   5       60.46       63.45      4.49 o
   5  -6   5       14.31       16.39      3.84 o
   6  -6   5      317.69      364.58     12.80 o
   7  -6   5        6.85        2.31     12.85 o
   8  -6   5       51.90       58.98      6.78 o
   9  -6   5       11.23       11.55      5.20 o
  -9  -5   5        1.11        5.70      4.39 o
  -8  -5   5        0.16       -9.36     10.49 o
  -7  -5   5       79.14       93.26      7.43 o
  -6  -5   5      412.02      418.96     12.77 o
  -5  -5   5        0.10        2.36      2.56 o
  -4  -5   5      163.77      175.91      5.72 o
  -3  -5   5      235.06      264.13      7.91 o
  -2  -5   5       31.65       34.46      2.74 o
  -1  -5   5      447.41      478.40     13.33 o
   0  -5   5      240.63      262.59      9.60 o
   1  -5   5       76.34       55.69      3.11 o
   2  -5   5      840.31      863.07     23.37 o
   3  -5   5     1569.37     1501.57     33.15 o
   4  -5   5      223.17      224.58      7.28 o
   5  -5   5      230.21      214.09      7.81 o
   6  -5   5        9.03        7.68      4.34 o
   7  -5   5       11.06        1.88      6.22 o
   8  -5   5       35.13       28.69      5.52 o
   9  -5   5        0.48       -2.99     12.27 o
 -10  -4   5        2.32      -17.34     17.34 o
  -9  -4   5        0.93       -1.48      4.74 o
  -8  -4   5        3.48       -0.28      3.39 o
  -7  -4   5        6.28        3.64      4.79 o
  -6  -4   5       70.63       82.85      5.62 o
  -5  -4   5        0.23       -6.00      6.68 o
  -4  -4   5       25.06       21.38      2.48 o
  -3  -4   5        7.11        3.39      1.86 o
  -2  -4   5      137.29      147.15      4.64 o
  -1  -4   5      526.68      467.98     15.54 o
   0  -4   5      238.37      278.58      5.97 o
   1  -4   5        0.18       14.38      1.76 o
   2  -4   5     3881.48     4127.16     68.62 o
   3  -4   5        1.26       -1.23      6.68 o
   4  -4   5       48.48       50.65      3.56 o
   5  -4   5       15.68       21.21      3.06 o
   6  -4   5       70.82       74.67      5.47 o
   7  -4   5        2.69       10.14      5.47 o
   8  -4   5       22.28        5.20     14.68 o
   9  -4   5        5.50        6.78      4.84 o
  -9  -3   5       10.81       -7.68     15.99 o
  -8  -3   5        1.36      -13.45     13.45 o
  -7  -3   5       66.89       57.88      4.89 o
  -6  -3   5      168.51      169.99      7.00 o
  -5  -3   5       24.38       25.52      2.84 o
  -4  -3   5       62.86       72.03      3.71 o
  -3  -3   5        1.46        3.14      4.77 o
  -2  -3   5      115.15       92.21      3.31 o
  -1  -3   5      113.95      131.97      4.04 o
   0  -3   5       53.07       85.60      3.81 o
   1  -3   5      495.81      537.98     16.11 o
   2  -3   5     3430.22     3224.81     59.46 o
   3  -3   5      109.75      139.29      4.74 o
   5  -3   5       15.58       11.62      3.46 o
   6  -3   5       17.80       18.67      4.22 o
   7  -3   5       45.50       54.36      6.75 o
   9  -3   5        9.04        9.36      5.47 o
 -10  -2   5       33.51       25.07      6.40 o
  -9  -2   5       19.29       19.75      5.60 o
  -8  -2   5        5.89       16.69      5.50 o
  -7  -2   5        8.75        1.91     10.64 o
  -6  -2   5       79.59      106.14      5.50 o
  -5  -2   5       67.87       72.31      4.12 o
  -4  -2   5       13.98        6.95      2.41 o
  -3  -2   5        0.48        1.28      1.41 o
  -2  -2   5     1086.36     1172.56     32.38 o
  -1  -2   5      112.77       96.45      3.11 o
   0  -2   5     2932.66     2831.61     33.83 o
   1  -2   5      515.03      407.99     11.42 o
   2  -2   5      855.67      789.71     20.63 o
   3  -2   5      186.97      172.88      5.30 o
   4  -2   5        9.56       10.14      2.36 o
   5  -2   5       37.76       33.41      4.07 o
   6  -2   5       43.90       40.81      4.44 o
   7  -2   5        1.71       -2.64      5.27 o
   9  -2   5       12.88       12.85      5.55 o
 -10  -1   5       10.12       17.74      5.65 o
  -9  -1   5        2.50        5.37      5.07 o
  -8  -1   5       95.02       75.37      8.91 o
  -7  -1   5       56.50       49.14      5.12 o
  -6  -1   5       52.22       39.25      3.99 o
  -5  -1   5      295.48      286.90      8.31 o
  -4  -1   5      420.48      462.73     14.21 o
  -3  -1   5       57.51       54.74      2.79 o
  -2  -1   5       32.17       38.50      2.31 o
  -1  -1   5       40.97       22.36      1.96 o
   0  -1   5      517.29      432.97     18.27 o
   1  -1   5      880.74      789.69     18.82 o
   2  -1   5      675.58      721.24     19.78 o
   3  -1   5      198.45      250.55      7.63 o
   4  -1   5       52.81       55.39      3.66 o
   5  -1   5       43.16       38.78      3.89 o
   6  -1   5       18.63       22.06      4.34 o
   7  -1   5       27.42       47.56      4.77 o
   8  -1   5       47.00       45.60      6.85 o
   9  -1   5       88.66       86.69      8.88 o
 -10   0   5        2.29        0.00     15.59 o
  -9   0   5        2.65        0.33      4.44 o
  -8   0   5      199.11      215.12     10.94 o
  -7   0   5        4.21        1.86     11.22 o
  -6   0   5      248.12      258.44      8.03 o
  -5   0   5       49.97       45.15      3.24 o
  -4   0   5      708.73      774.93     21.73 o
  -3   0   5      203.54      208.59      6.25 o
  -2   0   5      453.83      526.71     15.39 o
  -1   0   5        8.24        1.58      5.62 o
   0   0   5      912.77      893.87     13.89 o
   1   0   5      106.20      105.24      3.44 o
   2   0   5       84.74       50.25      3.24 o
   3   0   5      160.07      186.50      5.62 o
   4   0   5      200.54      218.88      6.65 o
   5   0   5       56.21       64.20      5.12 o
   6   0   5        3.50        3.06      4.29 o
   7   0   5      118.11      120.02      7.76 o
   8   0   5       20.69       14.81      4.99 o
   9   0   5        1.51      -12.52     17.67 o
 -10   1   5       13.06       11.75      6.12 o
  -9   1   5       83.66       84.66      7.20 o
  -8   1   5        6.69      -10.69     16.74 o
  -7   1   5       48.35       45.23      4.67 o
  -6   1   5       62.93       68.29      4.77 o
  -5   1   5        0.14       -8.76      8.76 o
  -4   1   5        4.83       -2.31      6.15 o
  -3   1   5      126.61      155.13      4.82 o
  -2   1   5      146.21      119.94      3.71 o
  -1   1   5      762.38      913.35     20.56 o
   0   1   5      515.86      442.31      9.29 o
   1   1   5      269.65      262.23      7.60 o
   2   1   5      816.14      743.08     21.53 o
   3   1   5     1038.57     1068.03     29.14 o
   4   1   5       45.03       43.62      3.71 o
   5   1   5        5.13        1.83      9.19 o
   6   1   5        7.54        5.32      5.32 o
   7   1   5       28.33       27.71      5.22 o
   8   1   5        9.80       17.77      5.35 o
  -9   2   5       75.97       81.77      7.50 o
  -8   2   5        0.80       -1.08      5.80 o
  -7   2   5       50.95       58.96      5.32 o
  -6   2   5       27.76       25.00      3.92 o
  -5   2   5      313.21      339.98     10.52 o
  -4   2   5      154.37      212.96      5.87 o
  -3   2   5     1632.51     1738.50     45.48 o
  -2   2   5       16.81       13.15      1.93 o
  -1   2   5       44.89       43.67      2.53 o
   0   2   5        2.42       -0.16      3.90 o
   1   2   5      145.13      141.70      4.67 o
   2   2   5       34.96       34.59      3.04 o
   3   2   5       96.96      109.15      5.07 o
   4   2   5       40.49       38.98      3.92 o
   5   2   5       70.93       79.61      5.37 o
   6   2   5        7.45       15.59      5.07 o
   7   2   5       15.61       25.20      4.24 o
   8   2   5        8.42      -14.58     17.74 o
 -10   3   5       35.59       40.58      5.92 o
  -9   3   5        2.73       -7.35     16.44 o
  -8   3   5       72.64       89.95      8.48 o
  -7   3   5      366.78      356.97     10.47 o
  -6   3   5        0.24        0.00      8.06 o
  -5   3   5      146.58      148.20      5.62 o
  -4   3   5      479.32      491.27     15.64 o
  -3   3   5      510.25      484.02     14.56 o
  -2   3   5      283.19      273.24      7.73 o
  -1   3   5      351.56      376.40     10.54 o
   0   3   5      362.63      334.37      7.35 o
   1   3   5       22.93       13.95      2.41 o
   2   3   5       37.69       48.77      3.44 o
   3   3   5        6.62        6.63      2.61 o
   4   3   5       18.20       16.26      3.36 o
   5   3   5        0.15        5.42      4.07 o
   6   3   5       28.94       24.45      5.04 o
   7   3   5        1.48        3.79      4.22 o
   8   3   5       15.41       20.20      4.69 o
 -10   4   5       21.22        2.81     15.61 o
  -9   4   5       41.07       32.25      6.02 o
  -8   4   5        0.17      -10.97     14.38 o
  -7   4   5       25.51       28.79      6.22 o
  -6   4   5       30.08       24.09      3.79 o
  -5   4   5        9.22       15.18      2.94 o
  -4   4   5      380.47      422.80     12.83 o
  -3   4   5        0.03        0.58      2.06 o
  -2   4   5      197.13      192.18      6.32 o
  -1   4   5       19.79       29.14      2.69 o
   0   4   5      105.57      131.24      5.47 o
   1   4   5      262.42      287.22      8.13 o
   2   4   5       29.31       29.41      3.31 o
   3   4   5       30.80       33.78      4.02 o
   4   4   5      115.39      100.19      6.12 o
   5   4   5      132.25      140.05      9.01 o
   6   4   5        7.01        7.38     12.77 o
   7   4   5        8.08        8.36     14.48 o
 -10   5   5        0.70       -5.47      5.47 o
  -9   5   5       11.74       12.35      5.45 o
  -8   5   5       21.85       -4.54     13.25 o
  -7   5   5        0.59       -4.97      4.97 o
  -6   5   5        8.15        8.43      3.61 o
  -5   5   5       18.18       23.14      3.66 o
  -4   5   5       56.33       51.53      4.17 o
  -3   5   5       43.69       51.07      3.61 o
  -2   5   5      274.95      305.34      8.61 o
  -1   5   5        0.50       -1.38      6.68 o
   0   5   5        4.11        2.46      1.67 o
   2   5   5        1.82       -0.85      2.79 o
   3   5   5       13.67        9.54      3.71 o
   4   5   5        0.10       -8.31     13.78 o
   5   5   5       31.17       34.11      4.87 o
   6   5   5       14.12       13.10      5.09 o
   7   5   5        0.14        1.68      4.44 o
 -10   6   5        3.46        8.81     15.23 o
  -9   6   5        3.05      -13.18     14.66 o
  -8   6   5       18.02       19.88      4.77 o
  -7   6   5       17.65       -6.43     17.02 o
  -6   6   5        3.25        2.94      4.87 o
  -5   6   5       68.59       79.86      5.09 o
  -4   6   5        9.29        0.00      8.21 o
  -3   6   5       83.28       72.66      4.94 o
  -2   6   5       18.23       19.55      2.76 o
  -1   6   5        0.53       -8.46      8.46 o
   0   6   5       27.75       31.69      2.72 o
   1   6   5      222.60      235.87      7.93 o
   2   6   5       29.82       31.77      3.99 o
   3   6   5        0.62        2.03      4.34 o
   4   6   5       34.73       32.58      4.34 o
   5   6   5        0.01      -12.60     12.60 o
   6   6   5        0.38      -16.39     16.39 o
  -9   7   5        0.02        5.50      4.12 o
  -8   7   5        3.17        0.00     12.22 o
  -6   7   5        0.89        0.00      8.91 o
  -5   7   5       42.90       60.24      6.37 o
  -4   7   5       62.32       60.69      5.20 o
  -3   7   5       23.48       14.03      3.76 o
  -2   7   5       85.32       90.33      5.75 o
  -1   7   5      107.74      106.67      6.02 o
   0   7   5       67.86       82.58      3.69 o
   1   7   5       20.04        3.87     13.68 o
   2   7   5       13.45        4.49      5.07 o
   5   7   5       30.03       30.37      5.72 o
  -8   8   5        3.41        0.00     11.24 o
  -7   8   5       49.81       61.01      6.22 o
  -6   8   5       10.20       -4.54     14.36 o
  -5   8   5        8.66        4.27     10.87 o
  -4   8   5        4.97        4.09     13.50 o
  -3   8   5      129.64      124.99      8.11 o
  -2   8   5       44.43       53.91      6.22 o
  -1   8   5        3.32        1.98      9.91 o
   0   8   5       10.23        5.51     14.14 o
   1   8   5       55.10       49.97      4.97 o
   2   8   5        9.21        6.58      3.84 o
   3   8   5       22.97       29.72      4.82 o
   4   8   5       12.20       15.01      5.22 o
   5   8   5        1.30       -1.25      4.32 o
  -8   9   5        0.77      -15.01     15.01 o
  -7   9   5        1.70        5.25     11.77 o
  -6   9   5        1.20       -8.88      8.88 o
  -5   9   5        0.08       -4.67     10.97 o
  -4   9   5        2.25        2.26      8.08 o
  -3   9   5      139.95      144.67      7.50 o
  -1   9   5       31.98       41.21      4.82 o
   0   9   5       16.63        7.28      4.56 o
   2   9   5       38.61       34.38      4.99 o
   3   9   5        0.56        2.74     11.85 o
  -6  10   5        6.42        1.93      4.49 o
  -5  10   5        1.69       -2.59     12.37 o
  -4  10   5        1.32        1.43      4.24 o
  -3  10   5       16.53       22.04      4.49 o
  -2  10   5        1.31       -1.73      3.64 o
  -1  10   5        2.26        4.97     14.00 o
   0  10   5        6.32        2.53      7.84 o
   1  10   5        3.85        5.67      4.59 o
   2  10   5        8.89        8.41     12.85 o
  -5  11   5        0.68        2.84     14.21 o
  -4  11   5       11.42       12.62      4.87 o
  -3  11   5       56.03       56.40      6.70 o
  -2  11   5       40.97       52.86      6.12 o
   0 -14   6        0.02        4.94      8.36 o
   1 -14   6        0.16       -8.03      8.03 o
   2 -14   6       20.53       18.80      5.72 o
  -3 -13   6       23.43       15.41      5.20 o
  -1 -13   6       13.01        6.35      4.47 o
   0 -13   6        4.98        5.87      4.29 o
   1 -13   6       16.85       18.30      5.40 o
   2 -13   6       13.96        7.03      4.57 o
   3 -13   6        0.66        5.32      4.29 o
   4 -13   6       15.40       20.15      5.92 o
  -4 -12   6        1.21        1.96      3.79 o
  -3 -12   6        2.50        2.56      9.24 o
  -1 -12   6       55.04       61.34      6.02 o
   2 -12   6        7.70        2.33     13.08 o
   3 -12   6       35.61       29.41      6.02 o
   4 -12   6       80.01       84.10      7.30 o
   5 -12   6        0.40       -5.40     14.26 o
   6 -12   6        5.52        1.66      4.92 o
  -5 -11   6       35.59       31.17      5.55 o
  -4 -11   6        0.34       -7.40     11.32 o
  -2 -11   6       19.06       17.32      4.22 o
  -1 -11   6       18.95       26.50      4.24 o
   0 -11   6        0.49       -6.49      7.30 o
   1 -11   6        3.70        0.00     12.50 o
   2 -11   6        0.00       -6.37      9.74 o
   3 -11   6       27.94       28.99      4.62 o
   4 -11   6       40.98       36.29      5.82 o
   5 -11   6        0.23       -7.48      9.66 o
   6 -11   6       12.40        2.69      9.71 o
   7 -11   6        7.14        0.00     12.45 o
  -5 -10   6        8.37        5.57      3.87 o
  -3 -10   6       62.64       71.03      6.50 o
  -2 -10   6       78.08       72.13      6.73 o
  -1 -10   6      103.78      110.33      7.08 o
   0 -10   6       63.21       56.27      3.41 o
   1 -10   6        8.28       -1.86     10.11 o
   2 -10   6       84.38       91.81      7.05 o
   3 -10   6       89.62       91.08      7.23 o
   4 -10   6        1.47       -2.16      8.86 o
   5 -10   6        0.41        8.68      3.26 o
   7 -10   6        5.21        3.16      4.69 o
  -7  -9   6        3.33        0.40      4.02 o
  -6  -9   6        6.86        0.00     13.40 o
  -5  -9   6        2.19       -4.44      8.88 o
  -4  -9   6      111.14      113.69      7.53 o
  -3  -9   6      165.50      173.88      9.26 o
  -2  -9   6        2.79        5.12      2.89 o
  -1  -9   6        1.59       -9.19      9.19 o
   0  -9   6      665.60      651.07     14.78 o
   1  -9   6       15.69       17.32      3.39 o
   2  -9   6        0.97       -8.73      8.73 o
   3  -9   6       15.82       23.34      3.56 o
   4  -9   6       65.93       75.72      7.18 o
   5  -9   6       10.28       20.40      4.19 o
   6  -9   6        0.55        2.41     10.44 o
   7  -9   6        0.08        2.66      3.74 o
   8  -9   6        0.30       -0.40      4.62 o
  -8  -8   6        0.07       -2.79     11.55 o
  -7  -8   6        6.72       14.73      4.62 o
  -6  -8   6        0.03       -6.78      8.76 o
  -5  -8   6      164.10      176.01      9.54 o
  -4  -8   6      275.95      240.21      8.41 o
  -2  -8   6       55.75       50.70      4.04 o
  -1  -8   6       44.88       46.86      3.87 o
   0  -8   6       20.32       12.89      8.47 o
   1  -8   6       19.49       17.59      3.21 o
   2  -8   6       36.12       35.79      3.79 o
   3  -8   6       79.09       66.16      5.22 o
   4  -8   6        1.58       -1.86      8.96 o
   5  -8   6       81.25       71.18      7.48 o
   6  -8   6       16.17       16.92      4.14 o
   7  -8   6       13.31       17.95      4.59 o
   8  -8   6        5.56       -1.63      4.74 o
  -8  -7   6        8.35        3.39      4.27 o
  -6  -7   6       36.48        6.30     14.08 o
  -5  -7   6        7.48       12.70      3.06 o
  -4  -7   6        4.40       -1.71     10.06 o
  -3  -7   6        0.84        0.38      2.38 o
  -2  -7   6       30.82       27.26      3.49 o
  -1  -7   6      452.36      483.36     13.85 o
   0  -7   6      313.36      332.31      7.72 o
   1  -7   6        8.12       20.25      2.86 o
   2  -7   6       17.79       22.09      3.49 o
   3  -7   6        8.16        8.38      2.89 o
   4  -7   6        6.38        8.38      3.87 o
   5  -7   6       28.59       38.35      6.30 o
   6  -7   6       11.29        4.42     12.52 o
   7  -7   6        0.16       -4.99     11.70 o
   8  -7   6        5.41        5.62     14.36 o
  -9  -6   6        0.63        3.24      3.99 o
  -8  -6   6        0.02      -13.78     13.78 o
  -7  -6   6       37.98       40.41      4.54 o
  -6  -6   6       34.18        7.91     13.43 o
  -5  -6   6       75.87       70.30      5.22 o
  -4  -6   6      225.03      238.93      7.68 o
  -3  -6   6        7.96        0.00      7.78 o
  -2  -6   6      214.17      215.72      6.05 o
  -1  -6   6        4.74        9.16      2.06 o
   0  -6   6        1.92        3.17      1.83 o
   1  -6   6      528.95      544.25     19.93 o
   2  -6   6       47.91       46.36      3.39 o
   3  -6   6      103.24      111.74      5.50 o
   4  -6   6       80.05       84.15      5.45 o
   5  -6   6       35.27       34.38      4.49 o
   6  -6   6       64.60       71.35      7.40 o
   7  -6   6        0.29       -2.43      3.64 o
   8  -6   6        4.51       -2.76     13.28 o
   9  -6   6        6.48       -9.41     18.00 o
  -9  -5   6       23.61       38.73      6.25 o
  -7  -5   6       26.92       33.81      5.95 o
  -6  -5   6       96.29       99.84      6.07 o
  -5  -5   6        0.62        2.71      2.59 o
  -4  -5   6      260.99      261.10      7.15 o
  -3  -5   6        8.42        1.33      6.55 o
  -2  -5   6      457.45      546.14     15.13 o
  -1  -5   6       48.79       39.40      2.94 o
   0  -5   6      288.73      291.06     12.22 o
   1  -5   6      605.02      636.36     20.38 o
   2  -5   6      358.06      346.88     11.27 o
   3  -5   6      639.98      621.13     18.35 o
   4  -5   6      178.28      185.73      6.90 o
   5  -5   6       26.70       20.05      3.71 o
   6  -5   6      114.41      103.96      7.76 o
   7  -5   6       26.08       23.17      4.42 o
   9  -5   6        1.20       -0.43      4.87 o
 -10  -4   6        4.16       -3.46      5.57 o
  -9  -4   6       32.97       50.50      6.22 o
  -7  -4   6        1.43       -1.05      4.97 o
  -6  -4   6       17.83       12.85      3.66 o
  -5  -4   6       68.19       72.61      4.64 o
  -4  -4   6        4.73        6.73      2.53 o
  -2  -4   6      466.92      496.84     17.34 o
  -1  -4   6      689.19      735.05     20.23 o
   0  -4   6     1372.95     1410.40     28.44 o
   1  -4   6     1280.79     1372.74     28.49 o
   2  -4   6      440.90      407.04     11.80 o
   3  -4   6       14.49       16.31      2.33 o
   4  -4   6       49.79       50.00      4.12 o
   5  -4   6        1.00        1.81      6.55 o
   6  -4   6        7.17       14.61      5.40 o
   7  -4   6        1.48        3.89      3.81 o
   8  -4   6        7.42        8.21     12.52 o
   9  -4   6        6.51       16.04      5.55 o
 -10  -3   6        4.56        3.01     13.10 o
  -9  -3   6       10.16       -5.30     13.98 o
  -8  -3   6       33.76       33.86      5.27 o
  -7  -3   6        0.10       -1.00      3.39 o
  -6  -3   6      634.69      679.23     21.63 o
  -5  -3   6      152.87      164.69      5.97 o
  -4  -3   6     1063.47     1149.37     29.24 o
  -3  -3   6     1175.25     1308.34     28.19 o
  -2  -3   6        0.05       -0.53      1.58 o
  -1  -3   6      244.36      232.84      6.60 o
   0  -3   6     2430.35     2772.76     39.38 o
   1  -3   6      356.95      451.64     11.37 o
   2  -3   6      185.00      243.38      6.80 o
   3  -3   6       65.29       61.72      3.54 o
   4  -3   6        0.03       -1.56      7.45 o
   5  -3   6        2.09        1.78      7.83 o
   6  -3   6        7.01       16.61      5.30 o
   7  -3   6       74.26       76.55      6.25 o
   8  -3   6        0.76        7.83      4.34 o
   9  -3   6       26.53       38.40      6.50 o
 -10  -2   6       44.08       45.88      7.28 o
  -9  -2   6       10.83       11.87      5.50 o
  -8  -2   6       95.58      123.11      8.96 o
  -7  -2   6       15.57       17.87      4.12 o
  -6  -2   6      332.61      361.44     12.40 o
  -5  -2   6       24.98       33.51      3.36 o
  -4  -2   6      101.29      123.11      4.64 o
  -3  -2   6       49.42       40.08      2.89 o
  -2  -2   6      143.15      193.86      5.22 o
  -1  -2   6      203.24      218.91      6.15 o
   0  -2   6       10.16        5.23      2.77 o
   1  -2   6       23.66       35.69      2.48 o
   2  -2   6        0.25       -3.46      6.00 o
   3  -2   6       50.34       35.31      3.16 o
   4  -2   6      102.80       98.26      5.07 o
   5  -2   6        9.55        4.97      3.61 o
   6  -2   6        0.93       -4.52      4.89 o
   7  -2   6       52.84       52.46      5.62 o
   8  -2   6       60.52       64.83      7.08 o
   9  -2   6       15.03       20.30      6.68 o
 -10  -1   6       13.55      -17.42     18.85 o
  -9  -1   6        3.85      -18.47     18.47 o
  -8  -1   6        3.78       12.50      5.30 o
  -7  -1   6       31.70        5.72     14.43 o
  -6  -1   6       14.03       -2.89      3.24 o
  -5  -1   6       73.77       76.32      4.34 o
  -4  -1   6      193.52      232.58      6.85 o
  -3  -1   6      169.22      168.06      5.15 o
  -2  -1   6      310.05      296.03      9.04 o
  -1  -1   6      457.17      397.18     11.60 o
   0  -1   6     2341.31     2410.11     34.93 o
   1  -1   6     1390.10     1605.83     42.16 o
   2  -1   6       12.00        9.06      2.11 o
   3  -1   6        0.00       -6.55      6.55 o
   4  -1   6      134.61      143.54      6.22 o
   5  -1   6       68.53       59.56      4.94 o
   6  -1   6       14.77        9.61      5.42 o
   7  -1   6        0.36        0.00     13.48 o
   8  -1   6       11.13       12.90      5.77 o
 -10   0   6       22.07       21.03      6.60 o
  -9   0   6       23.60       25.63      5.72 o
  -8   0   6       46.66       54.26      7.43 o
  -7   0   6      125.50      152.47      7.40 o
  -6   0   6      244.68      245.08      8.01 o
  -5   0   6     1174.97     1342.85     32.70 o
  -4   0   6       90.96       93.59      4.14 o
  -3   0   6      543.96      531.40     14.38 o
  -2   0   6     1784.19     2086.26     47.61 o
  -1   0   6       54.57       51.65      2.71 o
   0   0   6      265.45      285.82      6.38 o
   1   0   6     2107.01     2238.17     50.92 o
   2   0   6      549.10      490.57     15.03 o
   3   0   6      250.78      254.44      7.33 o
   4   0   6      415.83      408.82     11.60 o
   5   0   6        0.17       -3.29      3.29 o
   7   0   6        1.23       -5.07     10.11 o
   8   0   6        9.35        2.89     12.62 o
 -10   1   6        6.22      -14.41     17.52 o
  -9   1   6       22.03       -5.04     14.73 o
  -8   1   6       39.68       59.18      7.43 o
  -7   1   6       10.41        5.75      3.76 o
  -6   1   6       30.30       41.51      4.04 o
  -5   1   6      153.01      165.77      6.02 o
  -4   1   6       28.74       31.62      2.89 o
  -3   1   6       29.47        4.59      9.59 o
  -2   1   6     2902.97     2927.24     57.93 o
  -1   1   6      213.00      220.61      7.40 o
   0   1   6      119.46       95.42      2.75 o
   1   1   6      274.77      292.74      9.04 o
   2   1   6      653.84      635.51     22.09 o
   3   1   6      208.66      208.21      6.63 o
   4   1   6        0.07       -5.25      6.75 o
   5   1   6        0.82        1.00      3.16 o
   6   1   6       21.28       13.78      4.24 o
   7   1   6       40.92       46.61      6.48 o
   8   1   6        1.78      -14.98     14.98 o
 -10   2   6        0.09        0.40      5.15 o
  -9   2   6        5.36        3.49      4.52 o
  -8   2   6       15.19        4.44     11.34 o
  -7   2   6       88.59      101.25      6.48 o
  -6   2   6        9.42       -1.71      9.19 o
  -5   2   6       89.65       80.24      4.64 o
  -4   2   6       91.33       98.59      4.32 o
  -3   2   6      138.21      165.32      5.30 o
  -2   2   6      215.66      182.71      5.32 o
  -1   2   6        0.14       -0.88      1.76 o
   0   2   6       10.90        4.62      2.30 o
   1   2   6      441.93      415.25     12.22 o
   2   2   6      333.04      343.84      9.94 o
   3   2   6      154.61      145.34      6.40 o
   4   2   6       18.66       13.20      3.46 o
   5   2   6       14.53      -10.57     14.76 o
   6   2   6        4.10        2.41     10.49 o
   7   2   6       59.24       66.11      7.18 o
   8   2   6        0.43       -3.11     12.80 o
 -10   3   6       13.62       17.27      5.87 o
  -9   3   6       33.50       37.42      6.10 o
  -8   3   6        5.03       -1.88      5.87 o
  -7   3   6      197.90      189.84     10.27 o
  -6   3   6      114.42      111.41      6.07 o
  -5   3   6      466.63      474.86     13.30 o
  -4   3   6       57.13       44.35      3.39 o
  -3   3   6       58.93       40.81      3.19 o
  -2   3   6      103.69      124.51      4.74 o
  -1   3   6      440.77      568.07     16.51 o
   0   3   6        0.03       -3.06      4.82 o
   1   3   6      108.79       97.08      4.64 o
   2   3   6      890.70      827.28     22.24 o
   3   3   6      799.24      759.69     22.64 o
   4   3   6        5.43        8.08      3.14 o
   5   3   6       93.48      111.16      8.76 o
   7   3   6        0.45        2.03      4.19 o
 -10   4   6       14.74       11.57     18.32 o
  -9   4   6       10.02       12.52      4.47 o
  -7   4   6        0.02       -2.74      5.27 o
  -6   4   6       16.63       23.64      3.76 o
  -5   4   6        1.91        1.66      8.28 o
  -4   4   6       37.63       40.61      3.76 o
  -2   4   6      136.16      126.07      5.17 o
  -1   4   6      758.78      758.94     24.14 o
   0   4   6      737.33      745.49     14.50 o
   1   4   6      554.96      568.77     16.11 o
   2   4   6       55.68       49.27      3.99 o
   3   4   6      213.73      242.97      8.48 o
   4   4   6       67.79       57.95      6.55 o
   5   4   6       34.60       26.45      4.82 o
   6   4   6       25.81       23.82      5.09 o
   7   4   6       19.63       27.21      5.17 o
 -10   5   6        0.11        0.00     12.55 o
  -9   5   6       17.73       12.47      5.35 o
  -8   5   6       14.70        0.00     15.39 o
  -7   5   6       86.96       97.38      7.58 o
  -6   5   6      228.84      228.04     10.44 o
  -5   5   6      395.15      425.26     11.60 o
  -4   5   6       18.70       14.51      3.06 o
  -3   5   6        1.43       -4.74      4.74 o
  -2   5   6        2.11       -6.17     10.24 o
  -1   5   6      251.87      264.48      7.93 o
   0   5   6      191.48      194.92      4.99 o
   1   5   6      186.84      162.21      6.80 o
   2   5   6        1.73       -5.57     10.67 o
   3   5   6       90.58       91.08      7.78 o
   4   5   6       69.33       78.51      5.92 o
   5   5   6       17.31        2.51     15.28 o
   6   5   6       25.04       29.29      6.00 o
  -9   6   6       10.89       14.96      4.84 o
  -8   6   6       16.48       18.52      4.52 o
  -7   6   6        3.17       -2.26      9.34 o
  -6   6   6       21.50        7.60      5.55 o
  -5   6   6       63.10       55.54      6.55 o
  -4   6   6       80.76       68.74      5.20 o
  -3   6   6       15.81       -5.22     10.89 o
  -2   6   6       76.01       61.67      5.37 o
  -1   6   6      694.50      668.06     21.01 o
   0   6   6        2.07       -2.64      7.13 o
   1   6   6       20.36       19.98      3.84 o
   2   6   6       29.31       33.76      5.77 o
   3   6   6       50.69       71.88      5.75 o
   4   6   6       93.47      116.18      7.88 o
   6   6   6        4.73        3.01     10.82 o
  -9   7   6        1.81        3.29      4.44 o
  -8   7   6        0.00        1.13      4.57 o
  -7   7   6        7.83        3.46      4.84 o
  -6   7   6       17.92       27.96      4.52 o
  -5   7   6        4.29       -6.27     14.03 o
  -4   7   6       10.94        8.96      5.50 o
  -3   7   6      107.53      113.69      7.60 o
  -2   7   6        1.74       -9.56     11.62 o
  -1   7   6        6.79       10.34      4.64 o
   0   7   6       17.43       23.89      6.17 o
   1   7   6       88.41      113.85      8.33 o
   2   7   6       21.54       23.67      3.97 o
   3   7   6       14.32       24.75      4.52 o
   4   7   6       32.10       30.44      5.47 o
   5   7   6       25.62        5.85     14.91 o
  -8   8   6        0.17       -4.82      4.82 o
  -7   8   6        2.37      -10.34     13.18 o
  -6   8   6       33.74       27.58      5.50 o
  -5   8   6       94.89       84.98      6.50 o
  -4   8   6      254.00      268.37      9.96 o
  -3   8   6       29.39      -12.83     17.37 o
  -2   8   6        8.10        0.00      4.82 o
   0   8   6       15.12       16.75      2.72 o
   1   8   6       41.77       48.09      4.79 o
   3   8   6        1.63       -5.32     10.67 o
   4   8   6       12.72        8.68     16.61 o
  -6   9   6       12.02      -10.44     13.33 o
  -5   9   6        0.39        4.62      3.61 o
  -4   9   6       67.71       69.70      6.27 o
  -1   9   6       56.52       54.86      5.77 o
   0   9   6       50.15       53.08      8.27 o
   1   9   6       33.99        7.73     16.04 o
   2   9   6       33.32       47.08      5.80 o
   3   9   6       10.98       -5.82     11.67 o
  -6  10   6       11.63        2.86     12.40 o
  -4  10   6       19.09        5.27     13.50 o
  -3  10   6        0.58      -10.72     10.72 o
  -2  10   6       17.75       15.23      4.97 o
  -1  10   6        3.74       -5.30     13.98 o
   0  10   6        9.54        7.77      3.50 o
   1  10   6       25.91        5.67     12.67 o
  -4  11   6       30.66       17.09      5.85 o
  -3  11   6       49.94       47.79      7.03 o
  -2  11   6        9.51        7.43      5.17 o
  -1  11   6        8.96        7.53      5.02 o
   0 -14   7        4.27       15.26      4.32 o
   1 -14   7        4.04      -11.52     12.88 o
   2 -14   7        8.37       -8.73     11.27 o
  -3 -13   7       33.44       40.88      6.15 o
  -2 -13   7        4.36        1.96      4.77 o
  -1 -13   7       10.39       11.42      3.49 o
   0 -13   7       10.20        5.81      5.42 o
   1 -13   7       21.31       22.79      4.84 o
   2 -13   7        6.53        3.79      4.52 o
   3 -13   7        4.95        1.96      4.84 o
   4 -13   7       42.46       47.06      6.55 o
  -4 -12   7        2.23       -8.26     15.81 o
  -3 -12   7       20.27        7.81     11.90 o
  -2 -12   7        1.80       -7.45      9.64 o
  -1 -12   7        1.39        0.00     10.21 o
   0 -12   7       77.69       75.05      4.48 o
   1 -12   7        2.84        3.04      3.59 o
   2 -12   7       31.95       26.91      5.62 o
   3 -12   7        0.40        4.99      9.36 o
   4 -12   7        0.21        0.00     11.12 o
   5 -12   7        2.46        5.57      4.07 o
  -5 -11   7       17.23       26.96      5.04 o
  -4 -11   7       29.35       32.25      4.89 o
  -3 -11   7       16.38       21.26      4.54 o
  -2 -11   7       72.18       60.44      5.47 o
  -1 -11   7       23.63       10.87      4.14 o
   0 -11   7       21.26       26.54      5.63 o
   1 -11   7       29.71       30.14      4.32 o
   2 -11   7       46.36       37.42      4.74 o
   3 -11   7       23.72       21.48      4.02 o
   4 -11   7        8.30      -13.05     13.05 o
   5 -11   7        4.49       14.81      3.81 o
   6 -11   7        4.55        8.01      4.42 o
  -6 -10   7        2.72        3.87      3.97 o
  -5 -10   7        6.79        9.89      3.64 o
  -4 -10   7       19.29       12.88      4.24 o
  -3 -10   7       53.95       57.07      5.02 o
  -2 -10   7      184.57      196.72      9.86 o
  -1 -10   7       25.93       38.05      4.97 o
   0 -10   7       71.14       71.10      4.63 o
   1 -10   7       43.29       37.12      5.70 o
   2 -10   7       69.62       69.04      6.48 o
   3 -10   7      173.46      189.32      9.84 o
   5 -10   7       27.66        7.30     15.18 o
   6 -10   7        0.04       -1.15      3.99 o
   7 -10   7       10.37        2.89     14.56 o
  -5  -9   7        4.58      -14.36     14.36 o
  -4  -9   7        2.90        0.00     13.55 o
  -3  -9   7        0.03       -9.71     11.85 o
  -2  -9   7        0.26       -5.52      9.59 o
  -1  -9   7        7.26        1.78      7.76 o
   0  -9   7        3.80        4.44      2.97 o
   1  -9   7      167.93      168.71      7.33 o
   2  -9   7        2.26        5.32      2.84 o
   3  -9   7       67.28       75.22      6.70 o
   4  -9   7       14.13       -2.11     15.39 o
   5  -9   7       27.69       25.60      4.59 o
   6  -9   7        3.44       -7.58     11.57 o
   7  -9   7        3.73        0.80      4.32 o
  -8  -8   7        0.10        5.70     12.75 o
  -7  -8   7       35.44       46.16      5.30 o
  -6  -8   7       35.16       39.35      4.62 o
  -5  -8   7      171.44      174.78      9.74 o
  -4  -8   7      111.96      139.80      7.96 o
  -3  -8   7      174.97      155.53      7.05 o
  -2  -8   7       34.52       26.91      3.44 o
  -1  -8   7      132.88      126.95      5.77 o
   0  -8   7       42.09       52.85      4.83 o
   1  -8   7        0.48       -1.63      7.86 o
   2  -8   7       22.03       27.61      3.66 o
   3  -8   7       39.70       34.76      4.24 o
   4  -8   7        1.03        5.97      4.67 o
   5  -8   7        8.68        7.30      4.92 o
   6  -8   7        8.30        4.17      4.67 o
   7  -8   7        1.13        0.00      4.44 o
   8  -8   7       29.84       34.51      6.78 o
  -7  -7   7       30.58       32.88      5.50 o
  -6  -7   7       79.65       84.83      7.53 o
  -5  -7   7        7.30       -5.90     10.19 o
  -4  -7   7       76.01       78.38      5.15 o
  -3  -7   7        2.62        1.63      5.90 o
  -2  -7   7       31.41       22.69      3.41 o
  -1  -7   7       52.23       55.72      4.32 o
   0  -7   7       21.82       23.08      2.10 o
   1  -7   7      372.96      368.42     10.34 o
   2  -7   7      118.23      108.80      5.65 o
   3  -7   7      267.56      259.74      8.38 o
   4  -7   7      611.84      604.74     18.27 o
   5  -7   7      251.53      226.28     11.02 o
   7  -7   7        3.50        3.39      4.37 o
   8  -7   7        1.28       -2.96     14.16 o
  -9  -6   7        1.36       -2.91     17.22 o
  -7  -6   7       14.78       15.86      4.14 o
  -6  -6   7        7.64      -13.68     13.68 o
  -5  -6   7        5.52        3.46      3.59 o
  -4  -6   7       35.74       30.69      3.61 o
  -3  -6   7      644.04      700.06     20.15 o
  -2  -6   7       71.99       68.89      3.99 o
  -1  -6   7      309.36      350.14     10.62 o
   0  -6   7       35.11       27.72      2.10 o
   1  -6   7        8.09       11.97      2.64 o
   2  -6   7      164.57      180.13      6.12 o
   3  -6   7      227.17      213.18      7.55 o
   4  -6   7       13.35        1.81     11.87 o
   5  -6   7      195.12      168.38      9.14 o
   6  -6   7       45.89       54.39      5.57 o
   7  -6   7       33.14       29.54      5.67 o
   8  -6   7        2.94       -8.76     11.29 o
  -9  -5   7        2.86      -11.29     12.65 o
  -8  -5   7       43.89       63.70      6.55 o
  -7  -5   7        2.69       10.72      4.62 o
  -6  -5   7      295.37      300.35      9.64 o
  -5  -5   7      248.09      263.73      8.41 o
  -4  -5   7      764.65      802.84     26.13 o
  -3  -5   7      130.47      149.66      5.60 o
  -2  -5   7      132.60      159.52      5.55 o
  -1  -5   7      434.63      498.45     15.44 o
   0  -5   7        3.46        5.63      1.95 o
   1  -5   7      183.25      172.00      5.47 o
   2  -5   7       47.59       43.65      3.34 o
   3  -5   7       12.99       10.74      2.76 o
   4  -5   7       51.62       51.35      4.92 o
   5  -5   7       17.64       19.38      3.84 o
   6  -5   7        0.74        6.75     14.08 o
   7  -5   7        0.03       -2.94      4.27 o
   8  -5   7        0.12      -15.36     15.36 o
  -9  -4   7       27.47       27.21      5.90 o
  -8  -4   7       20.09       23.77      4.64 o
  -7  -4   7       28.38       27.56      5.52 o
  -6  -4   7       24.61       31.32      4.22 o
  -5  -4   7        8.77        6.85      2.66 o
  -4  -4   7      136.86      141.45      5.57 o
  -3  -4   7        0.70        3.97      2.13 o
  -2  -4   7      184.84      220.36      5.97 o
  -1  -4   7      203.92      188.04      5.35 o
   0  -4   7        4.18       -6.25      6.25 o
   1  -4   7       15.94       11.75      2.13 o
   2  -4   7      263.57      256.63      6.75 o
   3  -4   7       73.33       70.63      4.19 o
   4  -4   7        5.28       11.19      3.31 o
   5  -4   7        7.01       -5.90     11.27 o
   6  -4   7      163.63      173.33      9.69 o
   7  -4   7       35.07       45.55      5.57 o
 -10  -3   7        0.02       -3.09     14.73 o
  -9  -3   7        1.39        2.33      5.09 o
  -8  -3   7       24.12       27.03      4.99 o
  -7  -3   7      113.40      150.79      8.76 o
  -6  -3   7       14.45        8.86      3.81 o
  -5  -3   7      247.31      272.31      8.86 o
  -4  -3   7      359.52      376.55     12.60 o
  -3  -3   7       82.39       66.13      3.79 o
  -2  -3   7      578.88      658.93     20.56 o
  -1  -3   7       29.30       41.84      3.06 o
   0  -3   7      923.67      946.96     32.20 o
   1  -3   7       48.72       50.17      3.16 o
   2  -3   7       26.29       20.38      2.64 o
   3  -3   7        0.06       -1.98      2.23 o
   4  -3   7      301.66      277.43      8.53 o
   5  -3   7       17.57        7.81      3.84 o
   6  -3   7      460.45      479.85     14.93 o
   7  -3   7      155.31      172.62      9.19 o
   8  -3   7        1.23        2.91     14.53 o
 -10  -2   7        5.75       11.62      5.32 o
  -9  -2   7        8.97       19.28      4.49 o
  -8  -2   7       66.66       82.90      6.63 o
  -7  -2   7       95.30      110.98      6.53 o
  -6  -2   7       45.27       58.65      4.87 o
  -5  -2   7      166.45      196.64      6.85 o
  -4  -2   7       17.53       24.85      2.96 o
  -3  -2   7     1414.38     1605.10     45.68 o
  -2  -2   7     1352.89     1374.87     41.04 o
  -1  -2   7      547.48      650.77     19.83 o
   0  -2   7     3027.77     3070.41     42.50 o
   1  -2   7        4.16        3.56      6.83 o
   2  -2   7      471.62      419.01     12.50 o
   3  -2   7        4.78        3.01      6.73 o
   4  -2   7      217.35      222.80      7.65 o
   5  -2   7       14.82       -5.92     12.30 o
   6  -2   7       77.45       88.80      7.83 o
   7  -2   7       19.48       14.38      5.32 o
   8  -2   7       24.61       24.37      5.40 o
  -9  -1   7       26.70       24.12      5.87 o
  -8  -1   7       43.03       52.35      7.60 o
  -7  -1   7      237.12      244.58      8.88 o
  -6  -1   7       18.68       17.37      3.46 o
  -5  -1   7        9.99       13.35      2.46 o
  -4  -1   7       80.40       75.42      3.99 o
  -3  -1   7       31.64       22.54      2.51 o
  -2  -1   7      334.64      297.64      9.56 o
  -1  -1   7      885.98      884.73     23.07 o
   0  -1   7     2299.67     2371.55     37.80 o
   1  -1   7      101.28      114.10      4.57 o
   2  -1   7       63.95       63.05      3.74 o
   3  -1   7        0.82       -4.62      7.08 o
   4  -1   7       20.34       23.77      3.51 o
   5  -1   7       91.55      115.80      6.27 o
   6  -1   7       29.65       30.82      4.67 o
   7  -1   7      189.91      199.53     10.69 o
   8  -1   7       64.30       65.81      7.76 o
 -10   0   7        0.41       -2.96     15.86 o
  -9   0   7       22.52       28.11      5.72 o
  -8   0   7        4.53        0.00     13.63 o
  -7   0   7       17.58       21.86      4.84 o
  -6   0   7        6.98       12.85      2.86 o
  -5   0   7      438.27      468.36     13.10 o
  -4   0   7      235.55      227.72      6.32 o
  -3   0   7      704.39      797.09     23.32 o
  -2   0   7        3.90       -3.49      6.02 o
  -1   0   7       83.03      152.17      4.92 o
   0   0   7       72.93       73.68      2.95 o
   1   0   7      412.78      372.58     11.77 o
   2   0   7      129.98      108.73      4.84 o
   3   0   7      123.45      129.86      5.80 o
   4   0   7        8.09       10.04      3.14 o
   5   0   7      288.81      309.01     11.92 o
   6   0   7       13.30        9.81      3.89 o
   7   0   7      128.43      136.33      9.39 o
   8   0   7       57.36       47.49      7.83 o
 -10   1   7        3.96       -5.90     17.17 o
  -9   1   7        3.80        9.26      5.45 o
  -8   1   7       45.11       46.86      6.75 o
  -7   1   7      149.42      162.28      7.68 o
  -6   1   7       96.72       91.88      5.65 o
  -5   1   7       13.53       16.87      3.11 o
  -4   1   7        9.36       14.41      2.51 o
  -3   1   7       20.75       40.99      3.29 o
  -2   1   7        5.74        4.92      8.33 o
  -1   1   7     1441.59     1636.57     46.56 o
   0   1   7     1047.27     1027.89     19.00 o
   1   1   7     1453.40     1487.01     33.38 o
   2   1   7       92.90       92.16      4.52 o
   3   1   7      168.20      169.36      6.88 o
   4   1   7        0.94        0.00     10.54 o
   5   1   7       64.23       88.45      7.28 o
   6   1   7        6.63        9.29      4.22 o
   7   1   7       16.48       17.29      4.94 o
 -10   2   7        0.25        2.96     14.78 o
  -9   2   7        0.06        5.25     13.35 o
  -8   2   7        0.95      -13.90     13.90 o
  -7   2   7        3.58        9.59      6.15 o
  -6   2   7      940.51      983.19     33.46 o
  -5   2   7      349.11      383.90     12.50 o
  -4   2   7      232.17      234.82      6.88 o
  -3   2   7        5.89        0.00      6.78 o
  -2   2   7        0.62        6.02      2.01 o
  -1   2   7       26.21       26.91      2.99 o
   0   2   7      299.05      296.19     10.82 o
   1   2   7      763.43      822.34     26.50 o
   2   2   7       50.58       42.22      3.99 o
   3   2   7        4.08       -7.25      9.24 o
   4   2   7       11.67       10.87      4.59 o
   5   2   7       10.15        7.20      4.52 o
   6   2   7       56.70       74.29      7.08 o
   7   2   7       27.00       28.94      5.40 o
 -10   3   7        6.12        3.39      5.35 o
  -9   3   7       13.11       12.45      6.25 o
  -8   3   7        8.41       12.05      3.51 o
  -7   3   7       28.28       31.15      6.63 o
  -6   3   7       28.29       25.88      4.24 o
  -5   3   7        0.91        5.12      9.79 o
  -4   3   7       26.79       29.41      3.61 o
  -3   3   7       86.18       97.96      4.64 o
  -2   3   7       24.02       32.95      3.16 o
  -1   3   7      223.03      217.02      6.60 o
   0   3   7        0.01       -7.83      8.96 o
   1   3   7        4.08        8.78      2.61 o
   2   3   7       72.74       67.89      4.94 o
   3   3   7      228.06      214.81      8.13 o
   4   3   7       54.18       69.17      6.58 o
   5   3   7       21.44       21.68      4.42 o
   6   3   7       53.47       66.59      7.08 o
   7   3   7        9.71       11.72      4.72 o
 -10   4   7        1.29        8.99     13.73 o
  -9   4   7        0.89        4.59      4.69 o
  -8   4   7        1.21        1.03      3.89 o
  -7   4   7       36.09       40.08      6.65 o
  -6   4   7        4.26       10.79      5.52 o
  -5   4   7        2.93        0.00     11.67 o
  -4   4   7       36.78       41.64      4.17 o
  -3   4   7        3.39        2.59      2.31 o
  -2   4   7      138.81      143.23      5.87 o
  -1   4   7        7.52       12.77      2.96 o
   0   4   7       18.76       12.94      2.27 o
   1   4   7      583.57      621.05     17.67 o
   2   4   7      102.91       90.91      5.60 o
   3   4   7       57.16       69.82      6.85 o
   4   4   7       23.82        6.88     13.13 o
   5   4   7        0.21        4.02      3.99 o
   6   4   7        7.20       10.97      4.29 o
  -9   5   7       13.59       18.57      6.02 o
  -8   5   7        1.31        2.86      4.57 o
  -7   5   7        8.41       15.03      3.71 o
  -6   5   7       25.81       21.79      5.85 o
  -5   5   7      204.31      196.37      8.66 o
  -4   5   7      700.03      708.57     19.35 o
  -3   5   7        7.73        5.22      7.96 o
  -2   5   7       71.04       60.61      4.74 o
  -1   5   7      140.15      148.03      6.68 o
   0   5   7      146.09      149.86      4.88 o
   1   5   7       16.94        7.13      3.79 o
   2   5   7       79.08       85.91      6.85 o
   3   5   7       66.13       54.94      5.32 o
   4   5   7       24.82       35.76      5.15 o
   5   5   7        2.91        3.11      4.09 o
   6   5   7       14.36       21.96      4.99 o
  -9   6   7       30.27       36.54      6.20 o
  -7   6   7       33.32       39.05      5.70 o
  -6   6   7       48.81       33.53      4.57 o
  -5   6   7       66.54       65.68      6.93 o
  -4   6   7       58.54       53.86      7.25 o
  -3   6   7        0.48       -7.63      8.53 o
  -2   6   7       85.26       80.31      5.50 o
  -1   6   7      374.89      352.75     10.32 o
   0   6   7      117.74      133.26      5.78 o
   1   6   7       18.06       19.48      4.84 o
   2   6   7        7.31        8.93      4.37 o
   3   6   7       61.39       82.37      6.17 o
   4   6   7      113.60      121.83      8.83 o
   5   6   7        5.82       -8.73     16.72 o
  -8   7   7        1.11        8.28     12.65 o
  -7   7   7        2.48        8.76      4.19 o
  -5   7   7       36.24        6.75     12.93 o
  -4   7   7       62.97       80.74      8.46 o
  -3   7   7       67.31       61.59      6.83 o
  -2   7   7       27.65       30.27      5.62 o
  -1   7   7       13.19        8.48     14.36 o
   0   7   7        2.59        5.67      5.20 o
   1   7   7       10.69       16.94      4.22 o
   2   7   7       11.56        7.35     14.05 o
   3   7   7        3.13        2.64      9.51 o
   4   7   7        1.42       -5.42      5.42 o
  -8   8   7       24.25       32.23      5.87 o
  -7   8   7        0.62       -4.47      4.47 o
  -5   8   7       59.91       68.32      6.43 o
  -4   8   7       79.16       59.53      6.88 o
  -3   8   7       77.92       85.41      6.43 o
  -2   8   7        3.60        0.00      9.79 o
  -1   8   7        0.60      -12.80     12.80 o
   0   8   7        3.87       12.56      2.92 o
   1   8   7       18.11       19.85      4.44 o
   2   8   7        7.78        2.69      9.66 o
   3   8   7       10.27       10.24      5.04 o
  -7   9   7        0.01        5.85     10.94 o
  -6   9   7       10.08       15.81      4.92 o
  -4   9   7       23.51       18.02      5.02 o
  -3   9   7       25.17       14.48      5.65 o
  -2   9   7        0.42        5.07      9.49 o
  -1   9   7       41.62       39.35      5.90 o
   0   9   7       28.11       32.97      5.87 o
   1   9   7        9.60       -2.79     11.42 o
   2   9   7       21.71       35.16      5.97 o
  -5  10   7        0.00        1.23      4.67 o
  -4  10   7        4.12        0.80      4.87 o
  -3  10   7       14.89        5.57     17.12 o
  -2  10   7        0.03      -12.15     12.15 o
  -1  10   7        2.30        4.04      4.14 o
   0  10   7       19.67       27.16      5.41 o
  -3 -13   8        1.35      -15.11     15.11 o
  -2 -13   8       24.48       19.17      5.70 o
  -1 -13   8       19.38       16.69      4.87 o
   0 -13   8        7.76       12.56      2.99 o
   1 -13   8        2.91        0.00     11.39 o
   2 -13   8       33.44       44.07      6.02 o
   3 -13   8       39.27       38.17      6.22 o
   4 -13   8       12.47       16.36      5.57 o
  -4 -12   8       24.81        5.62     15.84 o
  -1 -12   8       70.36       61.14      6.80 o
   0 -12   8       39.65       51.36      4.13 o
   1 -12   8       33.96       45.55      5.67 o
   2 -12   8       10.12        5.02      4.32 o
   3 -12   8        9.55       16.67      4.67 o
   4 -12   8        5.20        8.16     12.47 o
   5 -12   8       21.63       27.66      5.47 o
  -5 -11   8       24.88       31.37      5.62 o
  -4 -11   8       13.42       -2.91      5.37 o
  -3 -11   8       62.15       60.19      6.32 o
  -2 -11   8       90.16       83.40      6.78 o
  -1 -11   8       19.67       16.89      3.84 o
   0 -11   8       17.54       25.62      2.92 o
   1 -11   8      193.52      186.33      8.28 o
   2 -11   8      138.89      128.10      7.50 o
   3 -11   8        3.71        1.48      3.94 o
   4 -11   8       10.98        2.53     11.02 o
   5 -11   8        0.92      -12.70     12.70 o
  -6 -10   8       24.27       19.23      5.92 o
  -5 -10   8        9.01        2.18      4.17 o
  -4 -10   8       13.31       -9.41     12.00 o
  -3 -10   8       12.75        2.21      4.27 o
  -2 -10   8       10.21       11.97      4.87 o
  -1 -10   8       51.72       47.54      5.75 o
   0 -10   8       11.44       10.75      3.38 o
   1 -10   8       11.20        6.17     10.72 o
   2 -10   8       10.34        6.35     16.84 o
   3 -10   8        3.05        4.47      9.96 o
   4 -10   8       32.64       32.20      4.89 o
   5 -10   8        7.28        7.68     13.28 o
   6 -10   8        6.27        0.00      4.79 o
  -7  -9   8        7.35        5.60     15.84 o
  -6  -9   8        1.18      -10.21     14.43 o
  -5  -9   8       30.62       14.05      4.97 o
  -4  -9   8        2.30        4.89      3.39 o
  -3  -9   8        9.22        5.42      4.59 o
  -2  -9   8       93.62      111.79      7.65 o
  -1  -9   8       66.97       66.33      4.74 o
   0  -9   8        2.90       -1.45      3.20 o
   1  -9   8      149.12      156.01      6.88 o
   2  -9   8       18.32       -5.90     12.30 o
   3  -9   8       84.73      100.34      7.65 o
   4  -9   8      120.83       98.21      6.22 o
   5  -9   8       19.28       20.86      5.25 o
   6  -9   8       51.58       50.70      6.68 o
   7  -9   8       26.35       27.73      5.75 o
  -8  -8   8        2.92      -16.51     16.51 o
  -7  -8   8        3.64        2.64      4.17 o
  -6  -8   8       24.68       32.55      5.50 o
  -5  -8   8       36.70       30.09      4.49 o
  -4  -8   8      369.86      421.02     13.45 o
  -3  -8   8       30.90       34.28      4.12 o
  -2  -8   8      153.80      158.12      7.10 o
  -1  -8   8       27.41       27.66      3.64 o
   0  -8   8       23.79       29.55      2.57 o
   1  -8   8        6.74        8.56      3.11 o
   2  -8   8       71.36       68.67      5.30 o
   3  -8   8      261.51      253.19      8.93 o
   4  -8   8       12.30        4.27     13.10 o
   5  -8   8       99.14       85.28      6.65 o
   6  -8   8        5.89        7.71     11.77 o
   7  -8   8        0.60        3.69      4.19 o
  -8  -7   8        0.69        8.36      4.22 o
  -7  -7   8        0.08       -5.02     10.04 o
  -6  -7   8       78.17       82.30      6.17 o
  -5  -7   8       27.32       21.18      5.50 o
  -4  -7   8        3.27       -1.86      8.99 o
  -3  -7   8       75.62       81.07      5.17 o
  -2  -7   8       91.44       80.59      5.07 o
  -1  -7   8       37.49       33.31      3.84 o
   0  -7   8        6.68       17.12      2.31 o
   1  -7   8      318.09      313.70      9.24 o
   2  -7   8        9.75        5.20     11.55 o
   3  -7   8     1385.93     1299.96     36.92 o
   4  -7   8      664.05      741.25     24.90 o
   5  -7   8       22.68       24.70      6.22 o
   6  -7   8       15.74        2.48     13.90 o
   7  -7   8        5.85      -10.42     10.42 o
   8  -7   8        0.05        9.34     14.26 o
  -9  -6   8        0.10        8.99     13.73 o
  -8  -6   8        3.46      -18.77     18.77 o
  -6  -6   8        0.24        8.96      4.29 o
  -5  -6   8       66.88       72.51      5.55 o
  -4  -6   8      423.41      441.68     13.60 o
  -3  -6   8      402.17      403.98     12.45 o
  -2  -6   8       17.86       17.77      3.44 o
  -1  -6   8      797.17      773.47     25.20 o
   0  -6   8       81.92       82.58      6.93 o
   1  -6   8      155.69      153.53      6.12 o
   2  -6   8      787.64      803.74     27.66 o
   3  -6   8        6.77        8.43      3.04 o
   4  -6   8       55.18       44.35      5.27 o
   5  -6   8      122.93      115.75      8.88 o
   6  -6   8        6.22        8.26      3.49 o
   7  -6   8        1.66      -13.73     13.73 o
   8  -6   8       29.58       -6.17     19.53 o
  -9  -5   8        0.04       -2.91      4.74 o
  -8  -5   8        0.61      -15.31     15.31 o
  -7  -5   8        1.18        0.00     11.29 o
  -6  -5   8      124.57      136.81      8.23 o
  -5  -5   8      182.96      184.35      7.60 o
  -4  -5   8        0.03       -6.65      9.39 o
  -3  -5   8     1399.77     1479.13     35.14 o
  -2  -5   8      272.68      275.00      7.28 o
  -1  -5   8       31.02       38.85      3.14 o
   0  -5   8       50.35       46.30      2.40 o
   1  -5   8      147.73      142.51      5.42 o
   2  -5   8      251.68      237.93      7.50 o
   4  -5   8      924.41      990.30     26.96 o
   5  -5   8      342.94      380.41     13.20 o
   6  -5   8       11.97       17.84      4.12 o
   7  -5   8        0.18       -1.18      4.44 o
   8  -5   8        5.90        6.15     11.52 o
  -9  -4   8        0.24        5.67     12.67 o
  -8  -4   8      190.81      183.39     10.04 o
  -7  -4   8       19.79       20.03      6.75 o
  -6  -4   8        6.45       -3.94     11.49 o
  -5  -4   8       18.90       21.96      3.79 o
  -4  -4   8       13.65       15.61      3.09 o
  -3  -4   8      164.17      162.99      5.85 o
  -2  -4   8      501.31      463.31     13.18 o
  -1  -4   8       25.16       18.20      2.53 o
   0  -4   8      543.50      543.14     11.69 o
   1  -4   8        0.45       -0.63      1.98 o
   2  -4   8      847.95      866.29     27.06 o
   3  -4   8       29.15       30.54      3.66 o
   4  -4   8     1175.62     1220.62     35.64 o
   5  -4   8      406.04      430.08     13.73 o
   6  -4   8       57.85       60.21      5.67 o
   7  -4   8        0.21        5.45      3.84 o
 -10  -3   8        3.37        0.00     15.33 o
  -9  -3   8       12.97       17.84      5.67 o
  -8  -3   8       87.54       78.96      6.70 o
  -7  -3   8        1.71        1.08      5.50 o
  -6  -3   8       11.76       -1.91     12.22 o
  -5  -3   8      187.94      197.15      7.48 o
  -4  -3   8        0.86       -4.57      7.91 o
  -3  -3   8     2004.70     2117.25     56.67 o
  -2  -3   8      664.87      659.23     18.22 o
  -1  -3   8      101.64       69.04      3.71 o
   0  -3   8      263.23      238.55      6.34 o
   1  -3   8       55.74       60.26      3.94 o
   2  -3   8       25.87       26.03      2.91 o
   3  -3   8       18.82       15.26      2.96 o
   4  -3   8      202.49      182.01      7.65 o
   5  -3   8       37.41       27.68      6.68 o
   6  -3   8        0.29       -9.66     10.79 o
   7  -3   8       49.26       76.15      7.20 o
   8  -3   8        2.24        0.43      5.32 o
 -10  -2   8       11.51       14.93      5.55 o
  -9  -2   8       27.97       24.45      5.25 o
  -8  -2   8       48.88       52.38      5.77 o
  -7  -2   8       41.79       54.16      7.05 o
  -6  -2   8       44.35       54.26      4.87 o
  -5  -2   8      131.94      141.18      6.50 o
  -4  -2   8        0.40        2.96      6.63 o
  -2  -2   8      672.69      833.94     23.89 o
  -1  -2   8       15.93       13.28      2.26 o
   0  -2   8      702.33      673.64     15.54 o
   1  -2   8      334.41      349.09     10.47 o
   2  -2   8      489.35      451.19     14.16 o
   3  -2   8       71.12       77.88      5.04 o
   4  -2   8      126.19      125.16      6.95 o
   5  -2   8      759.63      777.56     22.34 o
   6  -2   8       84.62       83.30      6.32 o
   7  -2   8        8.09      -11.07     15.64 o
   8  -2   8       16.64       10.72      6.37 o
 -10  -1   8       11.60       15.59      6.25 o
  -9  -1   8        0.08       -8.03     13.90 o
  -8  -1   8       12.85        7.10     13.58 o
  -7  -1   8       98.75      104.36      8.88 o
  -6  -1   8      375.42      382.14     11.42 o
  -5  -1   8       89.51       89.98      5.50 o
  -4  -1   8       26.35       32.25      2.89 o
  -3  -1   8       92.33       95.82      4.72 o
  -2  -1   8      619.10      616.69     21.08 o
  -1  -1   8       48.80       41.99      3.26 o
   0  -1   8      751.97      628.37     15.26 o
   1  -1   8      330.56      346.43     10.39 o
   2  -1   8      349.90      296.84      8.86 o
   3  -1   8      399.95      396.78     11.57 o
   4  -1   8       80.92       70.90      5.47 o
   5  -1   8      174.27      184.65      9.91 o
   6  -1   8      258.00      219.18     10.94 o
   7  -1   8       19.77        8.46     16.19 o
  -9   0   8        8.25      -17.92     17.92 o
  -8   0   8       14.37       12.12      4.39 o
  -7   0   8      486.55      501.18     16.94 o
  -6   0   8      255.36      224.93      8.36 o
  -5   0   8      435.24      436.33     13.00 o
  -4   0   8      107.00      119.32      5.37 o
  -3   0   8      230.14      223.47      6.45 o
  -2   0   8      993.55     1083.36     28.41 o
  -1   0   8      106.56      115.78      4.82 o
   0   0   8      152.58      155.22      3.81 o
   1   0   8       30.35       29.87      3.21 o
   2   0   8      127.47      106.27      5.45 o
   3   0   8       80.78      102.05      5.70 o
   4   0   8        0.17      -11.60     11.60 o
   5   0   8        0.03        0.00     13.68 o
   6   0   8       12.02        2.21      4.69 o
   7   0   8       12.38       18.27      4.92 o
 -10   1   8       17.77       28.96      6.37 o
  -9   1   8       10.48        7.68      5.50 o
  -8   1   8        4.89       -2.38     12.83 o
  -7   1   8      339.93      356.92     13.48 o
  -6   1   8       25.83        7.58     12.00 o
  -5   1   8        0.07       -3.11      3.11 o
  -4   1   8       23.66       29.64      3.26 o
  -3   1   8        8.46        5.35      2.31 o
  -2   1   8      212.12      214.56      6.32 o
  -1   1   8       17.06       24.75      2.76 o
   0   1   8      690.61      658.73     23.84 o
   1   1   8     1145.96     1178.91     32.13 o
   2   1   8       44.81       46.26      4.59 o
   3   1   8      423.79      466.55     14.31 o
   4   1   8       35.09       34.56      5.70 o
   5   1   8        2.42      -11.90     11.90 o
   6   1   8       88.24       83.45      7.58 o
   7   1   8        0.52       -3.01     12.45 o
  -8   2   8        6.73        0.33      3.79 o
  -7   2   8      471.37      472.02     15.01 o
  -6   2   8       47.97       38.38      5.35 o
  -5   2   8       73.96       54.21      5.02 o
  -4   2   8      594.49      631.67     17.32 o
  -3   2   8       56.25       71.73      4.74 o
  -2   2   8      430.70      385.38     11.52 o
  -1   2   8      189.31      186.13      6.25 o
   0   2   8      309.40      315.34      6.77 o
   1   2   8      639.21      652.93     17.82 o
   2   2   8      169.86      148.71      6.68 o
   3   2   8        2.07       -2.01      9.64 o
   4   2   8        2.70       -4.47     10.49 o
   5   2   8       65.89       68.27      6.88 o
   6   2   8       12.17       16.44      5.62 o
   7   2   8       39.24       22.01      7.30 o
 -10   3   8        4.02      -15.41     18.75 o
  -9   3   8       26.70       35.92      5.97 o
  -8   3   8       28.84       31.15      5.27 o
  -7   3   8        1.94      -15.64     16.26 o
  -6   3   8      562.62      543.15     16.77 o
  -5   3   8      275.42      304.44     10.06 o
  -4   3   8       96.96       87.72      5.42 o
  -3   3   8       36.91       35.74      3.74 o
  -2   3   8       62.44       60.06      4.32 o
  -1   3   8        0.46      -10.32     10.32 o
   0   3   8      146.90      148.55      6.02 o
   1   3   8       37.72       28.96      4.19 o
   2   3   8        1.54       -7.78     11.97 o
   3   3   8       50.52       59.68      7.38 o
   4   3   8      102.63      129.10      7.15 o
   6   3   8        5.57        8.76     16.79 o
  -9   4   8        1.55        6.00      5.15 o
  -8   4   8        0.45        5.04      9.49 o
  -7   4   8        1.72        0.00     11.29 o
  -6   4   8       63.97       61.47      7.25 o
  -5   4   8        7.85        8.53      4.14 o
  -4   4   8       84.23       92.36      5.85 o
  -3   4   8       88.87       84.20      5.30 o
  -2   4   8      109.91      117.18      5.82 o
  -1   4   8      180.77      168.26      7.10 o
   0   4   8        7.90        2.84      3.21 o
   1   4   8      294.03      280.60      9.06 o
   2   4   8      195.57      224.53     10.16 o
   3   4   8      102.64      113.27      7.38 o
   4   4   8       11.95       16.06      4.99 o
   5   4   8        0.06       -2.76     11.39 o
  -8   5   8       16.53       15.44      5.27 o
  -7   5   8        7.02        4.82     13.63 o
  -6   5   8      270.82      265.91     10.09 o
  -5   5   8      253.19      248.95     11.75 o
  -4   5   8       73.23       88.62      7.86 o
  -3   5   8      116.14      100.77      5.80 o
  -2   5   8       80.13       81.32      5.87 o
  -1   5   8       64.68       68.92      5.50 o
   0   5   8       21.66       27.32      4.64 o
   1   5   8       69.27       87.12      7.18 o
   2   5   8      137.31      146.27      7.58 o
   3   5   8       13.21        5.50      4.04 o
   4   5   8       26.30       25.17      5.62 o
   5   5   8        7.05      -14.08     14.08 o
  -9   6   8        2.37        7.30      4.57 o
  -8   6   8        5.07        2.76     15.36 o
  -7   6   8        0.56       -5.07     13.48 o
  -6   6   8       26.33       30.80      4.84 o
  -5   6   8      174.58      135.98      7.58 o
  -4   6   8       12.33       27.43      5.30 o
  -3   6   8        2.20        2.08     12.67 o
  -2   6   8        8.78       16.24      4.54 o
  -1   6   8       53.43       63.47      6.95 o
   0   6   8        8.09       13.49      7.09 o
   1   6   8      108.75       97.26      6.75 o
   2   6   8       15.26       19.55      5.17 o
   3   6   8      163.21      164.39      9.51 o
   4   6   8       11.90       22.09      5.77 o
  -7   7   8        1.86        0.00     11.49 o
  -6   7   8       67.22       74.01      6.93 o
  -5   7   8        0.10        3.64      3.46 o
  -4   7   8       26.59       32.25      4.79 o
  -3   7   8      151.07      127.95      7.08 o
  -2   7   8       14.21        8.51      4.02 o
  -1   7   8       76.77       81.12      6.45 o
   0   7   8       20.88       21.85      3.38 o
   1   7   8        6.36        9.29      4.24 o
   2   7   8       20.01       23.17      5.20 o
   3   7   8       20.78        2.84     12.42 o
  -7   8   8        8.97        7.03      5.42 o
  -6   8   8       11.52       23.44      5.57 o
  -5   8   8       35.07       33.26      5.55 o
  -4   8   8      102.54      110.43      7.78 o
  -3   8   8       24.00       35.26      5.35 o
  -2   8   8        4.15        7.13      3.54 o
  -1   8   8        0.66        7.60      3.92 o
   0   8   8        3.46       -8.60      9.16 o
   1   8   8       20.25      -10.94     13.95 o
   2   8   8       13.36        7.05      6.07 o
  -5   9   8        1.13        4.44      4.07 o
  -4   9   8       18.71       19.70      5.47 o
  -3   9   8        4.63        8.18     12.47 o
  -2   9   8        9.46        8.96      4.74 o
  -1   9   8       16.48       12.70      4.89 o
   0   9   8       27.53       38.80      4.53 o
  -2 -13   9        1.71       -5.72     13.43 o
   0 -13   9       31.83       38.47      5.73 o
   1 -13   9       23.75       33.33      5.67 o
   3 -13   9        5.54      -15.69     15.69 o
  -4 -12   9        1.56        5.72     12.80 o
  -3 -12   9        8.44       10.52      4.32 o
  -2 -12   9       19.15        5.25     16.16 o
  -1 -12   9       22.67        5.09     13.05 o
   0 -12   9       55.52       69.40     14.67 o
   1 -12   9       38.33       41.51      5.97 o
   2 -12   9       37.61       47.99      5.87 o
   3 -12   9       87.29       99.82      8.13 o
   4 -12   9        1.90       -8.48     14.71 o
  -5 -11   9       11.26        5.65     12.60 o
  -4 -11   9       20.87       24.50      4.59 o
  -3 -11   9       34.92       25.02      5.57 o
  -2 -11   9      206.10      217.22      9.94 o
  -1 -11   9       59.24       59.86      6.30 o
   0 -11   9       26.88       30.86      3.62 o
   1 -11   9       21.66       19.93      4.37 o
   2 -11   9       32.41       40.99      4.87 o
   3 -11   9       12.07       11.14      4.59 o
   4 -11   9       10.85       11.39      4.47 o
   5 -11   9       20.22       12.98      6.25 o
  -6 -10   9       88.34       81.27      7.88 o
  -5 -10   9       25.37       29.06      5.32 o
  -4 -10   9      150.56      148.41      8.83 o
  -3 -10   9       60.53       46.41      5.17 o
  -2 -10   9       29.52       -4.42     13.98 o
  -1 -10   9       88.57      106.06      7.93 o
   0 -10   9        6.52        2.13      4.81 o
   1 -10   9      231.70      261.67     11.14 o
   2 -10   9      272.20      268.30     10.04 o
   3 -10   9       13.98       15.01      4.19 o
   4 -10   9       65.30       67.06      6.15 o
   5 -10   9       38.41       30.12      5.75 o
   6 -10   9       30.03       45.23      6.22 o
  -7  -9   9        4.54        6.20      5.22 o
  -6  -9   9        1.64      -12.95     12.95 o
  -5  -9   9       24.51       33.41      5.40 o
  -3  -9   9        0.01       -6.40     12.27 o
  -2  -9   9       12.43       11.24      5.09 o
  -1  -9   9       90.83       84.40      7.48 o
   0  -9   9        6.14        0.15      4.38 o
   1  -9   9      433.15      482.81     14.08 o
   2  -9   9      579.26      700.44     20.93 o
   3  -9   9        6.44       14.43      3.51 o
   4  -9   9       79.66       92.51      6.75 o
   5  -9   9        0.04      -10.97     10.97 o
   6  -9   9        3.06       -4.44      5.32 o
  -8  -8   9        2.41        6.02      5.42 o
  -7  -8   9        0.01        0.38      4.49 o
  -6  -8   9      113.61      112.67      7.93 o
  -5  -8   9        8.81        0.58      4.09 o
  -4  -8   9        5.17        8.46     13.35 o
  -3  -8   9      199.08      199.73      9.91 o
  -2  -8   9        1.44        2.16      3.21 o
  -1  -8   9      248.15      212.36      8.18 o
   0  -8   9        0.63        1.96      5.18 o
   1  -8   9      146.29      164.87      7.33 o
   2  -8   9       46.24       47.74      6.20 o
   3  -8   9       79.71       80.62      7.76 o
   4  -8   9        2.98        8.23      3.54 o
   6  -8   9       37.33       37.02      5.62 o
   7  -8   9        9.78       25.40      5.27 o
  -8  -7   9       99.52       95.80      8.88 o
  -7  -7   9       12.13        2.59     14.48 o
  -6  -7   9      106.52      110.16      7.05 o
  -5  -7   9      230.07      227.26     10.69 o
  -4  -7   9        6.34        5.95     12.40 o
  -3  -7   9        4.62       -9.29     11.27 o
  -2  -7   9      109.96      103.55      5.72 o
  -1  -7   9       59.91       69.40      4.84 o
   0  -7   9       16.93       24.18      2.60 o
   1  -7   9       35.40       31.10      4.04 o
   2  -7   9      174.87      176.77      7.83 o
   3  -7   9       93.05      104.06      8.16 o
   4  -7   9       59.82       75.39      7.23 o
   5  -7   9       97.24      108.52      6.75 o
   6  -7   9       41.72       47.59      6.45 o
   7  -7   9        9.86      -19.65     19.65 o
  -9  -6   9       78.58       85.06      8.23 o
  -8  -6   9       15.13       11.09     17.52 o
  -6  -6   9        5.52        5.22      5.37 o
  -5  -6   9       16.27        4.07     15.23 o
  -4  -6   9        5.45       -1.88      8.96 o
  -3  -6   9      244.80      231.18      8.16 o
  -2  -6   9       26.62       20.33      3.39 o
  -1  -6   9      709.50      646.55     25.17 o
   0  -6   9      154.26      147.40      5.61 o
   1  -6   9       91.63       96.00      5.62 o
   2  -6   9     1236.17     1283.69     35.76 o
   3  -6   9      934.05      910.56     26.28 o
   4  -6   9        0.57        9.59      4.54 o
   5  -6   9       22.14       26.80      4.59 o
   6  -6   9        1.82       -2.64     12.57 o
   7  -6   9        0.06      -13.73     13.73 o
  -9  -5   9        3.96       -0.85      5.09 o
  -8  -5   9       34.09       40.91      6.32 o
  -7  -5   9       25.94       38.93      4.92 o
  -6  -5   9       69.20       79.91      7.20 o
  -5  -5   9      456.57      471.22     13.58 o
  -4  -5   9       34.41       45.50      4.29 o
  -3  -5   9      479.76      455.03     13.18 o
  -2  -5   9       17.99       27.91      3.44 o
  -1  -5   9       20.34       12.90      2.99 o
   0  -5   9        6.07       10.72      2.51 o
   1  -5   9        4.23        0.00      6.90 o
   2  -5   9        4.02        4.77      2.91 o
   3  -5   9      204.77      177.07      7.78 o
   4  -5   9       20.62       27.51      6.05 o
   5  -5   9      118.97      116.63      7.45 o
   6  -5   9        5.08        7.81     11.92 o
   7  -5   9       30.50       30.82      5.42 o
  -9  -4   9       35.71       27.51      5.95 o
  -8  -4   9       17.07       15.61      5.32 o
  -7  -4   9      145.85      139.62      8.08 o
  -6  -4   9       61.69       70.73      7.30 o
  -5  -4   9       26.56        7.50     11.85 o
  -4  -4   9        7.19        9.61      3.11 o
  -3  -4   9       49.79       53.91      4.24 o
  -2  -4   9      569.00      529.95     15.11 o
  -1  -4   9        0.81        1.48      6.48 o
   0  -4   9      349.33      324.78      6.66 o
   1  -4   9        1.23       -8.81      8.81 o
   2  -4   9      599.47      622.91     19.70 o
   3  -4   9      135.12      150.71      6.83 o
   4  -4   9        2.47       -4.14     13.08 o
   5  -4   9        9.65        4.64     13.10 o
   6  -4   9       18.06      -12.98     12.98 o
   7  -4   9        4.10        2.48      5.09 o
  -9  -3   9        0.64      -15.11     15.11 o
  -8  -3   9      139.94      141.55      9.24 o
  -7  -3   9      282.59      315.31     13.23 o
  -6  -3   9       34.20       33.38      4.92 o
  -5  -3   9      221.91      218.10      8.28 o
  -4  -3   9        3.58       -3.34      8.81 o
  -3  -3   9     1058.35      970.47     29.26 o
  -2  -3   9      735.80      755.23     25.50 o
  -1  -3   9       90.27      104.89      4.77 o
   0  -3   9     1002.52      933.23     19.83 o
   1  -3   9      128.37      142.13      6.00 o
   2  -3   9       46.49       51.33      4.17 o
   3  -3   9      201.18      191.80      7.43 o
   4  -3   9      110.16      120.40      8.26 o
   5  -3   9       24.17       21.76      4.29 o
   6  -3   9        6.83        2.99      4.12 o
 -10  -2   9        4.60        3.61      5.97 o
  -9  -2   9       29.27       30.85      6.27 o
  -8  -2   9        0.56       -2.48      8.26 o
  -7  -2   9      134.31      173.48      9.76 o
  -6  -2   9       46.50       47.08      4.84 o
  -5  -2   9      673.91      693.51     19.35 o
  -4  -2   9       73.63       71.93      4.84 o
  -3  -2   9      104.02       87.57      4.67 o
  -2  -2   9      289.57      299.04      9.44 o
  -1  -2   9        4.70       15.39      2.51 o
   0  -2   9      259.79      277.04      5.89 o
   1  -2   9      812.77      797.87     26.65 o
   2  -2   9       75.10       63.65      4.82 o
   3  -2   9       26.26       31.95      4.29 o
   4  -2   9      452.06      458.84     13.90 o
   5  -2   9      142.47      166.38      8.51 o
   6  -2   9      132.47      122.45      8.23 o
   7  -2   9        6.04        0.00      5.07 o
 -10  -1   9       10.81        3.11     17.34 o
  -9  -1   9       18.54       23.79      4.97 o
  -8  -1   9      129.30      111.84      7.48 o
  -7  -1   9      210.84      215.67     11.12 o
  -6  -1   9       18.19       17.54      4.09 o
  -5  -1   9       37.77       47.06      4.67 o
  -4  -1   9      202.56      199.00      7.33 o
  -3  -1   9       37.88       37.67      3.66 o
  -2  -1   9      524.25      539.56     17.44 o
  -1  -1   9     1080.60     1094.83     30.27 o
   0  -1   9      131.99       99.08      3.53 o
   1  -1   9      768.29      733.62     21.43 o
   2  -1   9       92.63       90.18      5.55 o
   3  -1   9      461.83      475.63     14.71 o
   4  -1   9        0.00        6.43      9.81 o
   5  -1   9       58.34       55.77      5.85 o
   6  -1   9        2.28       -2.71     11.09 o
   7  -1   9        9.57       -0.43      5.37 o
 -10   0   9        4.95      -20.86     20.86 o
  -9   0   9        3.45        2.76     15.44 o
  -8   0   9        1.83      -13.33     13.33 o
  -7   0   9        0.07       -6.37      6.37 o
  -6   0   9      370.01      430.16     11.57 o
  -5   0   9      344.85      337.04     10.42 o
  -4   0   9      176.75      170.99      6.73 o
  -3   0   9       21.80       15.49      2.99 o
  -2   0   9      720.96      659.05     19.88 o
  -1   0   9       10.39       13.33      3.31 o
   0   0   9       15.05       15.84      6.59 o
   1   0   9        9.20       12.55      2.91 o
   2   0   9       93.05       77.30      5.32 o
   3   0   9        0.12        5.97     10.39 o
   4   0   9       21.42        8.88     14.05 o
   5   0   9       23.22       36.94      5.25 o
   6   0   9       41.39       49.32      5.90 o
   7   0   9       11.45       14.73      5.17 o
 -10   1   9       13.18       23.22      6.35 o
  -9   1   9       20.90       31.15      5.52 o
  -8   1   9        0.90        2.51      9.01 o
  -7   1   9       11.09        4.49     15.91 o
  -6   1   9        1.75        8.46      5.52 o
  -5   1   9      142.10      142.73      6.53 o
  -4   1   9       91.61       90.91      5.42 o
  -3   1   9      240.64      208.21      7.45 o
  -2   1   9        8.36        0.00      9.59 o
  -1   1   9       11.71       17.27      3.46 o
   0   1   9      218.29      206.74      7.28 o
   1   1   9      319.89      314.63      9.46 o
   2   1   9       84.39       87.97      5.77 o
   3   1   9      448.78      513.06     14.78 o
   4   1   9       39.46       31.42      4.44 o
   5   1   9      140.51      132.57      9.04 o
   6   1   9       31.67       46.73      5.87 o
 -10   2   9        2.30      -16.74     16.74 o
  -9   2   9        4.67       -5.70     15.03 o
  -8   2   9        0.14        1.83      4.37 o
  -7   2   9        3.11      -11.55     12.85 o
  -6   2   9      532.61      560.47     15.61 o
  -5   2   9        0.81       -5.80      8.88 o
  -4   2   9      203.98      226.54      8.01 o
  -3   2   9       35.29       38.55      4.24 o
  -2   2   9      426.34      411.43     11.62 o
  -1   2   9       69.30       64.08      4.82 o
   0   2   9      111.70      102.28      5.77 o
   1   2   9      404.58      422.33     12.57 o
   2   2   9      735.55      796.41     22.09 o
   3   2   9        8.30        2.23     13.53 o
   4   2   9       15.85        0.00     14.71 o
   5   2   9        0.46        1.18      3.99 o
   6   2   9        2.59        6.93      4.32 o
  -9   3   9        4.69        3.71      5.09 o
  -8   3   9        1.07        2.64     11.39 o
  -7   3   9       72.34       62.82      5.85 o
  -6   3   9       39.28       47.69      6.83 o
  -5   3   9       13.39        2.03     14.18 o
  -4   3   9      380.42      362.19     11.24 o
  -3   3   9        0.01       -9.21      9.21 o
  -2   3   9       56.22       51.07      4.57 o
  -1   3   9       29.52       31.20      3.84 o
   0   3   9       75.16       63.92     11.17 o
   1   3   9      312.52      320.10     11.75 o
   2   3   9      511.82      552.28     17.34 o
   3   3   9      239.04      232.31      9.69 o
   4   3   9       20.08       31.67      5.57 o
   5   3   9        0.72      -13.95     13.95 o
  -9   4   9       24.71       23.97      6.48 o
  -8   4   9        0.11        0.00     13.15 o
  -7   4   9       21.64       27.73      4.97 o
  -6   4   9        6.05        6.80     10.39 o
  -5   4   9       32.47       48.87      6.55 o
  -4   4   9        1.95       -1.00      4.89 o
  -3   4   9       57.73       45.80      4.77 o
  -2   4   9        0.08       -5.82     10.09 o
  -1   4   9      357.63      358.28     11.04 o
   0   4   9       28.96       25.86      5.09 o
   1   4   9      125.87      153.55      9.04 o
   2   4   9       83.99       93.74      6.75 o
   3   4   9        2.74      -17.44     17.44 o
   4   4   9       50.91       59.96      6.90 o
   5   4   9        0.77       -5.97     11.97 o
  -9   5   9        0.01      -13.23     13.23 o
  -7   5   9        5.25        5.12     11.47 o
  -6   5   9       27.93       28.99      5.82 o
  -5   5   9      195.32      178.15      8.23 o
  -4   5   9       17.43        8.66     14.63 o
  -3   5   9      115.79      129.21      8.31 o
  -2   5   9        0.02        2.11     12.75 o
  -1   5   9       37.12       42.19      5.82 o
   0   5   9       66.15       63.73      9.00 o
   1   5   9      280.12      315.33     11.07 o
   2   5   9        6.87        4.94     11.07 o
   3   5   9      141.41      128.00      8.58 o
   4   5   9        7.37        0.00     14.23 o
  -7   6   9        8.77        8.48      4.22 o
  -6   6   9      102.90       94.97      8.31 o
  -5   6   9       18.82        8.28      5.27 o
  -4   6   9        0.04        2.33      8.38 o
  -3   6   9       11.05       -9.11     12.90 o
  -2   6   9       21.32       -2.28     13.45 o
  -1   6   9        3.47        2.31     10.06 o
   0   6   9        9.86        5.80      5.07 o
   2   6   9        3.99       -5.35     15.54 o
   3   6   9       59.03       53.18      7.48 o
  -5   7   9        7.48        0.00     14.23 o
  -4   7   9        0.48        5.02     11.24 o
  -3   7   9        6.96        2.48     10.79 o
  -2   7   9       18.72       28.31      4.62 o
  -1   7   9       37.35       36.69      5.57 o
   0   7   9       81.59      111.76      5.69 o
   1   7   9        7.34        5.45     13.90 o
   2   7   9       84.41       99.31      8.41 o
  -5   8   9        4.24        8.41     12.83 o
  -3   8   9        2.31        8.86      4.19 o
  -2   8   9       12.91       16.61      4.74 o
  -1   8   9        0.17      -14.81     14.81 o
   0   8   9       27.81       26.07      4.29 o
   1   8   9        0.47        2.96      4.67 o
  -4   9   9        8.41        2.96     12.88 o
  -3   9   9        6.37        7.96      4.49 o
  -2   9   9        0.01        3.79      3.92 o
  -2 -13  10       26.12       21.91      6.48 o
  -1 -13  10       47.37       47.39      6.63 o
   0 -13  10        4.90       -3.58      8.77 o
   1 -13  10       42.63       41.49      6.83 o
   2 -13  10       18.12       16.74      4.99 o
  -4 -12  10       11.27        8.83     15.31 o
  -3 -12  10        1.05        2.81     14.05 o
  -2 -12  10        0.18      -13.28     13.28 o
  -1 -12  10        3.66       -5.07      5.07 o
   0 -12  10        7.26       -1.33      9.03 o
   1 -12  10        0.17        1.91      3.44 o
   3 -12  10       12.00       21.38      5.47 o
   4 -12  10       11.54       16.97      5.75 o
  -4 -11  10        5.08        8.18     12.50 o
  -3 -11  10       17.61       20.03      4.82 o
  -2 -11  10       50.12       47.59      6.68 o
  -1 -11  10      144.37      146.50      8.91 o
   0 -11  10       81.20       83.25      4.75 o
   1 -11  10        4.79        9.89      4.39 o
   2 -11  10       54.40       65.76      6.43 o
   3 -11  10       22.61       18.57      5.87 o
   4 -11  10       18.44       27.23      5.50 o
   5 -11  10        0.63        1.71      4.39 o
  -6 -10  10       27.78       34.06      6.17 o
  -5 -10  10        3.65       -5.42     12.70 o
  -4 -10  10      124.38      130.94      8.66 o
  -3 -10  10       78.31       60.99      6.45 o
  -2 -10  10        8.33        4.64     11.85 o
  -1 -10  10       85.69       79.16      6.25 o
   0 -10  10       84.05       88.39      4.31 o
   1 -10  10        6.79        2.33     12.85 o
   2 -10  10        8.26        2.38     11.92 o
   3 -10  10       52.05       46.43      6.75 o
   4 -10  10        8.61        6.45      3.81 o
   5 -10  10       28.77       16.31      5.97 o
  -6  -9  10        0.01      -10.94     12.25 o
  -5  -9  10        8.72      -10.14     11.34 o
  -4  -9  10        5.21       -7.10     10.87 o
  -3  -9  10       37.82       36.27      4.94 o
  -2  -9  10       17.06       19.50      5.17 o
  -1  -9  10       44.04       56.95      6.43 o
   0  -9  10       21.30       22.74      3.92 o
   1  -9  10       64.86       60.16      6.88 o
   2  -9  10       66.94       67.61      5.72 o
   3  -9  10        9.76        2.36     10.32 o
   4  -9  10      129.29      144.09      9.14 o
   5  -9  10       58.91       61.44      6.85 o
   6  -9  10        1.48      -11.95     15.21 o
  -7  -8  10        4.01        5.67     12.65 o
  -6  -8  10       51.30       53.68      6.68 o
  -5  -8  10       93.45       93.84      7.00 o
  -4  -8  10        6.27       -1.13      4.04 o
  -3  -8  10      182.20      197.10      9.56 o
  -2  -8  10       21.31       15.84      6.05 o
  -1  -8  10      330.54      333.86     12.05 o
   0  -8  10      118.37      110.56      5.67 o
   1  -8  10       19.02       21.03      5.65 o
   2  -8  10        0.45      -14.88     15.49 o
   3  -8  10      170.01      141.50      7.43 o
   4  -8  10        0.01        2.41     10.62 o
   5  -8  10        0.09        0.00     11.24 o
   6  -8  10        4.76       -5.82     15.39 o
  -8  -7  10        0.01      -12.62     12.62 o
  -7  -7  10        0.23      -13.23     13.23 o
  -6  -7  10      110.57      116.41      7.91 o
  -5  -7  10      229.16      225.28      8.99 o
  -4  -7  10        0.06        2.11      7.58 o
  -3  -7  10      119.40      116.81      6.50 o
  -2  -7  10       29.94       29.01      4.09 o
  -1  -7  10      158.32      162.69      7.40 o
   0  -7  10        0.13        3.82      6.34 o
   1  -7  10      101.93       76.93      5.75 o
   2  -7  10      370.49      383.02     12.75 o
   3  -7  10       19.91       17.07      5.97 o
   4  -7  10      144.65      141.48      7.60 o
   5  -7  10        5.60        5.55      4.47 o
   6  -7  10        6.60       10.99      4.49 o
  -8  -6  10       84.39       67.54      7.58 o
  -7  -6  10        0.33        7.76     11.87 o
  -6  -6  10       20.00        4.72     12.00 o
  -5  -6  10        8.25       15.79      5.65 o
  -4  -6  10       57.15       64.63      5.04 o
  -3  -6  10       61.82       68.82      5.55 o
  -2  -6  10       11.41       11.52      3.41 o
  -1  -6  10      303.08      293.67      9.09 o
   0  -6  10      163.62      157.21      6.39 o
   1  -6  10        2.96        6.27      3.14 o
   2  -6  10      351.47      380.94     12.27 o
   3  -6  10      168.03      174.06      9.11 o
   4  -6  10       15.62       15.03      3.74 o
   5  -6  10        8.79        7.63      4.92 o
   7  -6  10        4.52        3.14     13.63 o
  -8  -5  10       35.90       20.23      5.85 o
  -7  -5  10       35.50       31.10      5.85 o
  -6  -5  10        2.45        4.52     10.14 o
  -5  -5  10      641.88      675.44     24.29 o
  -4  -5  10       86.71       83.07      5.65 o
  -3  -5  10      155.05      140.98      6.88 o
  -2  -5  10       57.01       57.17      4.84 o
  -1  -5  10      200.32      180.41      7.25 o
   0  -5  10      499.99      503.06      9.63 o
   1  -5  10        0.28       -9.89      9.89 o
   2  -5  10        3.60       -7.68     10.87 o
   3  -5  10       16.34        6.58      5.72 o
   4  -5  10      174.17      141.08      9.76 o
   5  -5  10        1.17       -2.16      4.04 o
   6  -5  10        7.45       -2.81     13.45 o
   7  -5  10       31.14       46.33      6.02 o
  -9  -4  10       12.44        6.05     15.39 o
  -8  -4  10      161.34      171.92     10.19 o
  -7  -4  10        1.21       -2.43     13.13 o
  -6  -4  10       20.36        6.60     15.71 o
  -5  -4  10      162.13      153.12      7.43 o
  -4  -4  10       52.64       56.35      4.92 o
  -3  -4  10       44.03       48.62      4.27 o
  -2  -4  10       88.53       78.11      5.22 o
  -1  -4  10        7.21        6.65      2.89 o
   0  -4  10       46.56       51.78      3.10 o
   1  -4  10       17.13       11.95      3.54 o
   2  -4  10      252.64      243.65      8.63 o
   3  -4  10      391.01      412.91     13.40 o
   4  -4  10       11.89       10.99      5.77 o
   5  -4  10      227.48      200.71     10.01 o
   6  -4  10       16.50        8.41     14.56 o
   7  -4  10        4.93        4.89      5.57 o
  -9  -3  10       40.32       32.13      6.68 o
  -8  -3  10        0.07      -15.49     15.49 o
  -7  -3  10        1.34        1.81      3.64 o
  -6  -3  10      107.33      129.68      8.36 o
  -5  -3  10       69.24       70.70      5.45 o
  -4  -3  10        5.43        3.61     11.17 o
  -3  -3  10      640.18      603.46     15.71 o
  -2  -3  10      840.01      816.89     22.91 o
  -1  -3  10       23.12        4.92     10.21 o
   0  -3  10     1085.46     1031.02     22.08 o
   1  -3  10        0.85       -3.54      9.31 o
   2  -3  10       25.63       31.42      4.34 o
   3  -3  10      237.11      252.39     10.82 o
   4  -3  10      130.27      107.34      8.11 o
   5  -3  10        0.64        5.42      3.99 o
   6  -3  10        1.86      -14.11     18.50 o
   7  -3  10       11.17       -3.16     15.11 o
  -9  -2  10       19.23       20.40      5.87 o
  -8  -2  10        0.00        0.00     12.80 o
  -7  -2  10      192.93      193.93      8.99 o
  -6  -2  10        7.86        6.35     14.23 o
  -5  -2  10      606.86      545.21     16.04 o
  -4  -2  10      820.59      836.12     23.89 o
  -3  -2  10       65.11       59.96      4.77 o
  -2  -2  10       72.92       72.91      4.97 o
  -1  -2  10        1.90       -9.14      9.14 o
   0  -2  10        3.63        4.62      2.94 o
   1  -2  10       91.15       76.47      5.40 o
   3  -2  10       60.49       79.59      7.03 o
   4  -2  10        5.06        2.31     10.04 o
   5  -2  10      254.82      266.42     11.04 o
   6  -2  10       10.22       12.22      4.89 o
  -9  -1  10       35.36       41.74      7.13 o
  -8  -1  10        9.19       -5.20     10.39 o
  -7  -1  10      321.60      308.00     10.89 o
  -6  -1  10       15.48      -15.28     15.28 o
  -5  -1  10        8.80        1.93      9.69 o
  -4  -1  10       31.06       26.60      3.87 o
  -3  -1  10       57.14       57.32      4.84 o
  -2  -1  10      952.06      898.29     28.89 o
  -1  -1  10     1058.96     1023.70     30.87 o
   0  -1  10      316.58      305.22     10.43 o
   1  -1  10        0.09       -7.25     10.27 o
   3  -1  10      266.87      314.63     11.67 o
   4  -1  10       38.01       28.31      4.27 o
   5  -1  10       12.44      -13.08     13.08 o
   6  -1  10       24.54       -5.85     13.68 o
  -9   0  10        9.25       19.00      4.62 o
  -8   0  10       82.77       79.89      7.00 o
  -7   0  10       91.77       89.90      6.93 o
  -6   0  10      212.28      205.40     10.27 o
  -5   0  10        0.40       -3.29      3.29 o
  -4   0  10      223.83      220.36      8.03 o
  -3   0  10       16.61       17.54      3.51 o
  -2   0  10     1388.13     1315.24     35.36 o
  -1   0  10      601.43      628.43     17.89 o
   0   0  10        1.16       -0.06      2.16 o
   1   0  10      601.29      611.99     18.37 o
   2   0  10      211.11      222.75     10.42 o
   3   0  10       18.53       33.63      5.87 o
   4   0  10        8.36        2.13      4.32 o
   5   0  10       53.27       61.14      6.73 o
   6   0  10        9.60       10.74      5.60 o
  -9   1  10       61.76       75.19      7.65 o
  -8   1  10       74.87       66.01      7.40 o
  -6   1  10      116.19      134.15      8.96 o
  -5   1  10       30.82       27.73      6.07 o
  -4   1  10      185.19      159.20      7.53 o
  -2   1  10      398.71      392.99     12.27 o
  -1   1  10        1.06       -0.23      3.41 o
   0   1  10        0.01       -1.86      6.22 o
   1   1  10      169.99      170.14      7.71 o
   2   1  10       41.37       41.96      6.55 o
   3   1  10      111.57      121.93      7.08 o
   4   1  10       27.69        7.65     19.28 o
   5   1  10       26.74        2.81     18.50 o
   6   1  10       68.91       82.65      7.48 o
  -9   2  10        5.33        2.99     12.95 o
  -8   2  10       29.98       39.35      5.75 o
  -7   2  10        5.60        3.06      4.44 o
  -6   2  10       17.58        2.26     14.86 o
  -5   2  10        2.42      -16.89     16.89 o
  -4   2  10        3.30        0.25      3.74 o
  -3   2  10       29.57       27.96      4.17 o
  -2   2  10       97.55       88.12      5.70 o
  -1   2  10      536.39      540.11     14.48 o
   0   2  10      184.73      189.02      6.86 o
   1   2  10      919.71      982.26     28.71 o
   2   2  10        0.33       -5.75      5.75 o
   3   2  10        0.22       -2.46     10.11 o
   4   2  10       45.20       37.92      6.32 o
   5   2  10        1.39        2.94     10.64 o
  -9   3  10        1.37       -3.04     14.61 o
  -7   3  10       16.29      -16.09     16.09 o
  -6   3  10       47.52       65.41      5.65 o
  -5   3  10       17.94        8.83      5.85 o
  -4   3  10      206.89      170.77     10.04 o
  -3   3  10      145.90      154.83      9.14 o
  -2   3  10       24.23       -2.01     16.31 o
  -1   3  10      654.89      719.36     24.35 o
   0   3  10      593.99      622.01     12.64 o
   1   3  10      347.16      368.19     13.33 o
   2   3  10      110.12      105.24      6.98 o
   3   3  10       50.83       48.99      6.00 o
   4   3  10       41.01       53.81      6.02 o
   5   3  10        0.02       -5.12      5.12 o
  -8   4  10       28.82       32.93      6.20 o
  -7   4  10       23.52       18.77      5.15 o
  -6   4  10        0.64       -2.81      4.52 o
  -5   4  10       80.38       74.62      6.05 o
  -4   4  10       18.32       18.47      5.32 o
  -2   4  10        2.52        7.88      4.64 o
  -1   4  10        0.05       -4.37     14.83 o
   0   4  10        8.73       10.90      2.86 o
   1   4  10       42.52       29.39      5.67 o
   2   4  10       94.60       91.91      7.65 o
   3   4  10        2.92        0.00     13.38 o
   4   4  10       57.25       57.15      7.58 o
  -8   5  10        0.06        5.90     11.04 o
  -7   5  10       49.81       37.22      6.20 o
  -6   5  10       43.67       31.27      5.92 o
  -5   5  10       33.73       30.77      5.67 o
  -4   5  10       16.83       11.49      4.17 o
  -3   5  10       27.96       21.99      4.84 o
  -2   5  10       11.37       13.28      3.92 o
  -1   5  10       27.66       26.13      4.52 o
   0   5  10        8.44       14.55     13.19 o
   1   5  10       38.87       48.06      5.50 o
   2   5  10      161.33      167.98     10.39 o
   3   5  10        7.73        5.80     16.44 o
  -7   6  10        1.69      -13.83     13.83 o
  -6   6  10        1.80      -14.68     14.68 o
  -4   6  10        0.30       -3.97      4.24 o
  -3   6  10       15.40       16.69      4.89 o
  -2   6  10        3.41        6.05      4.24 o
  -1   6  10       10.46        5.07      4.72 o
   0   6  10       18.53       10.36      8.78 o
   1   6  10      121.12      132.39      8.88 o
   2   6  10      118.23      126.17      8.83 o
  -6   7  10        5.53        2.91      4.99 o
  -5   7  10       18.35        9.96      5.62 o
  -4   7  10       12.51        8.93      5.12 o
  -3   7  10       35.85       34.96      6.10 o
  -2   7  10        0.07        4.24      4.52 o
  -1   7  10        1.58        5.47     10.29 o
   0   7  10        0.10        4.02      3.83 o
   1   7  10       35.79        5.92     18.25 o
  -4   8  10       10.10       16.36      4.99 o
  -3   8  10        3.75        0.00     12.35 o
  -2   8  10        2.23       -5.87     11.70 o
  -1   8  10        5.22        2.96     10.74 o
   0 -13  11        1.36        1.16      4.37 o
  -3 -12  11       22.85      -17.47     17.47 o
  -2 -12  11       43.34       42.72      5.62 o
   0 -12  11        1.28       -5.55     12.95 o
   1 -12  11       16.58       -8.38     14.51 o
   2 -12  11        1.29       -4.07      4.39 o
   3 -12  11       16.82       23.74      5.82 o
  -4 -11  11       19.39       11.34     17.95 o
  -3 -11  11        5.57        0.00     11.49 o
  -2 -11  11       28.88        7.88     18.77 o
  -1 -11  11      174.57      139.09      9.46 o
   0 -11  11       11.73       10.01      4.37 o
   1 -11  11       30.48       34.69      5.67 o
   2 -11  11        2.02        8.06     12.30 o
   3 -11  11        0.16       -0.80      4.34 o
   4 -11  11       21.77       21.99      5.90 o
  -6 -10  11        0.22        0.00     14.76 o
  -4 -10  11      103.51      119.94      7.53 o
  -3 -10  11       95.93       91.98      7.91 o
  -2 -10  11       17.90       13.33      4.57 o
  -1 -10  11      104.14       96.10      7.48 o
   0 -10  11        8.28       12.72      4.49 o
   1 -10  11       16.30       13.80      4.27 o
   2 -10  11        3.20       -1.08      4.39 o
   3 -10  11        5.28      -15.94     15.94 o
   4 -10  11        0.26        8.46     12.93 o
   5 -10  11       35.37        3.04     19.80 o
  -6  -9  11        0.14        0.43      4.24 o
  -5  -9  11        1.61        2.66     11.55 o
  -4  -9  11        0.18       -9.99     15.36 o
  -3  -9  11        2.85       -2.36     12.80 o
  -2  -9  11        0.02      -13.40     13.40 o
  -1  -9  11       87.12       75.72      6.10 o
   0  -9  11        0.89        1.21      5.38 o
   1  -9  11       62.53       54.94      5.47 o
   2  -9  11       77.59       83.83      6.15 o
   3  -9  11       13.89       16.31      4.32 o
   4  -9  11      180.23      166.28      9.89 o
   5  -9  11       46.14        0.00     21.43 o
  -7  -8  11        0.01       -1.25      4.77 o
  -6  -8  11        9.14        0.00     14.83 o
  -5  -8  11       54.90       62.37      6.85 o
  -4  -8  11       48.95       52.05      5.40 o
  -3  -8  11      194.89      186.28      8.51 o
  -2  -8  11        0.05        2.16     12.05 o
  -1  -8  11      125.12      138.97      9.14 o
   0  -8  11      580.55      594.13     22.69 o
   2  -8  11      121.59      116.66      6.95 o
   3  -8  11        6.04        0.00     11.95 o
   4  -8  11       38.66       29.57      4.87 o
   6  -8  11       11.08       15.06      5.15 o
  -8  -7  11       37.05       31.70      7.40 o
  -6  -7  11       19.00       24.35      5.42 o
  -5  -7  11       19.96       18.80      4.59 o
  -4  -7  11       49.78       50.30      6.98 o
  -3  -7  11      321.23      328.63     12.67 o
  -2  -7  11        7.87       10.97      5.20 o
  -1  -7  11       37.02       31.50      6.30 o
   0  -7  11       48.31       51.44      4.91 o
   1  -7  11       82.36       78.18      7.30 o
   2  -7  11      187.68      194.51     10.29 o
   3  -7  11       30.42       24.55      4.72 o
   4  -7  11       21.61       38.32      5.32 o
   5  -7  11       18.97        5.57     14.18 o
   6  -7  11        1.66      -13.30     13.30 o
  -8  -6  11       22.21       28.91      5.82 o
  -7  -6  11       37.93       32.90      6.10 o
  -6  -6  11       27.59       24.12      4.69 o
  -5  -6  11       73.13       68.19      6.20 o
  -4  -6  11      257.80      275.43     11.29 o
  -3  -6  11        0.08        2.03     11.34 o
  -2  -6  11        1.58        0.48      2.91 o
  -1  -6  11        0.01       -9.76     10.84 o
   0  -6  11      745.72      700.57     14.37 o
   1  -6  11       22.85       13.95      5.90 o
   2  -6  11      301.91      338.00     12.07 o
   3  -6  11      169.80      179.48      8.46 o
   4  -6  11        0.45        5.04      9.41 o
   6  -6  11        0.04        5.62      3.87 o
  -8  -5  11        1.76        0.00     12.30 o
  -7  -5  11       17.88        0.00     15.79 o
  -6  -5  11       10.59       -2.41      7.98 o
  -5  -5  11      433.32      468.08     14.58 o
  -4  -5  11      492.90      550.08     16.77 o
  -3  -5  11      348.23      342.34     11.09 o
  -2  -5  11      332.78      366.61     10.29 o
  -1  -5  11      168.77      159.15      7.00 o
   0  -5  11        0.34       -5.63      7.73 o
   1  -5  11      283.85      286.55      9.61 o
   2  -5  11       17.10       11.32      5.57 o
   3  -5  11        0.12        5.32      5.07 o
   4  -5  11        5.40        4.04      3.41 o
   5  -5  11       25.81       27.33      6.02 o
   6  -5  11       10.76        3.01     13.18 o
  -9  -4  11       19.20       19.70      6.98 o
  -8  -4  11        0.52       -3.64      4.92 o
  -7  -4  11       37.32       52.13      6.07 o
  -6  -4  11       17.02       -2.33     13.88 o
  -5  -4  11      257.49      263.40     11.75 o
  -4  -4  11       54.67       61.31      5.37 o
  -3  -4  11      138.11      121.85      6.55 o
  -2  -4  11       72.95       83.20      5.67 o
  -1  -4  11      178.12      175.64      7.28 o
   0  -4  11      671.35      619.52     15.39 o
   1  -4  11        6.99        8.88      3.74 o
   2  -4  11       90.54       99.29      7.60 o
   3  -4  11      311.79      372.78     13.58 o
   5  -4  11      155.19      189.74      9.86 o
   6  -4  11        9.10        7.35      4.84 o
  -9  -3  11       14.14       17.64      5.97 o
  -8  -3  11       19.26       20.30      5.09 o
  -7  -3  11        9.89        5.77      4.39 o
  -6  -3  11       24.75       19.20      5.77 o
  -5  -3  11       24.04       29.74      6.37 o
  -4  -3  11      157.51      182.71      7.88 o
  -3  -3  11      256.00      239.54      8.63 o
  -2  -3  11      107.45       97.21      5.95 o
  -1  -3  11       42.77       39.10      4.57 o
   0  -3  11       43.14       47.81      3.54 o
   1  -3  11      604.41      546.19     17.62 o
   2  -3  11      192.87      204.05     10.04 o
   3  -3  11      329.51      316.44     12.27 o
   4  -3  11       80.24       56.19      5.97 o
   5  -3  11        8.62        0.00      4.79 o
   6  -3  11        0.72        6.10      4.79 o
  -8  -2  11        1.84        5.50     12.30 o
  -7  -2  11        0.41        0.00     12.22 o
  -5  -2  11      225.76      196.97     10.42 o
  -4  -2  11      957.20      902.20     26.50 o
  -3  -2  11      506.18      589.35     16.06 o
  -2  -2  11       80.13       68.62      5.17 o
  -1  -2  11        1.56       -0.45      3.29 o
   0  -2  11      236.91      232.14      7.22 o
   1  -2  11       95.63       97.73      6.22 o
   2  -2  11       26.18       31.20      6.00 o
   3  -2  11       42.57       53.91      5.47 o
   4  -2  11        0.00        1.10      4.29 o
   5  -2  11       43.40       54.54      6.83 o
   6  -2  11       49.96       57.73      6.83 o
  -9  -1  11        0.01       -3.89      5.35 o
  -8  -1  11       14.07       10.16      5.67 o
  -7  -1  11       41.96       37.02      5.40 o
  -6  -1  11        3.84        1.15      4.87 o
  -5  -1  11       20.29       22.19      6.25 o
  -4  -1  11      134.76      124.49      6.88 o
  -3  -1  11      351.76      335.71      9.91 o
  -2  -1  11        3.31        5.85      3.19 o
  -1  -1  11       11.77        9.41      3.26 o
   0  -1  11      157.60      173.45      8.12 o
   1  -1  11      990.39     1019.11     34.08 o
   2  -1  11       19.61        8.71     14.78 o
   3  -1  11      199.91      235.60      9.54 o
   4  -1  11      176.36      163.19      9.49 o
   5  -1  11        0.09       -2.84     11.77 o
  -9   0  11        0.20        2.16      4.84 o
  -8   0  11        0.70       -8.26     14.31 o
  -7   0  11       15.42       14.71      4.47 o
  -6   0  11       57.94       59.73      6.00 o
  -5   0  11       13.80       12.88      5.20 o
  -4   0  11       34.50       10.14     17.12 o
  -3   0  11        9.12        1.96     10.89 o
  -2   0  11        7.63        1.93     13.50 o
  -1   0  11       55.82       59.58      4.92 o
   0   0  11      157.36      153.52      5.16 o
   1   0  11       45.19       29.24      6.90 o
   2   0  11      285.62      255.22     11.47 o
   3   0  11        1.71        7.35      3.54 o
   4   0  11       10.47      -10.72     15.16 o
   5   0  11       19.50       16.04      4.89 o
  -9   1  11        0.17        3.09     17.09 o
  -8   1  11        6.38       -3.19      5.57 o
  -7   1  11        2.84       -5.12     13.55 o
  -5   1  11       11.93       12.57      5.32 o
  -4   1  11        4.76        7.00      5.40 o
  -3   1  11      227.07      245.31     10.72 o
  -2   1  11      199.07      212.41      8.51 o
  -1   1  11       44.92       28.21      5.95 o
   0   1  11        7.06       13.93      3.51 o
   1   1  11       43.76       58.33      7.33 o
   2   1  11      155.47      166.90      8.58 o
   3   1  11        0.16       -3.69      3.69 o
   4   1  11        8.97       10.37      4.07 o
   5   1  11        2.02       -3.06     10.16 o
  -9   2  11        3.14       -6.25     14.68 o
  -8   2  11       10.12        6.95      5.07 o
  -7   2  11        3.18       -4.87      4.87 o
  -5   2  11       29.75       39.43      4.62 o
  -4   2  11        1.71        6.60     12.65 o
  -3   2  11       16.39       17.82      5.82 o
  -2   2  11      741.85      712.84     24.62 o
  -1   2  11      180.27      179.68      9.91 o
   0   2  11        5.82        1.18      9.11 o
   1   2  11       53.29       52.61      5.20 o
   2   2  11      121.13      112.62      7.98 o
   3   2  11       21.35       28.44      4.99 o
   4   2  11       11.40       10.01      4.57 o
  -8   3  11       11.03        9.24      4.92 o
  -7   3  11       10.16       11.29      4.64 o
  -6   3  11       14.54       15.99      4.57 o
  -5   3  11        9.73        2.38     14.63 o
  -4   3  11       25.07       16.16      4.27 o
  -3   3  11        8.17        8.26      5.57 o
  -2   3  11      227.76      233.66     11.04 o
  -1   3  11       24.44       23.89      4.82 o
   0   3  11        1.94        0.44      2.80 o
   1   3  11       30.34       31.37      5.52 o
   2   3  11       30.77       23.62      5.40 o
   3   3  11       31.96       25.80      5.90 o
   4   3  11       13.07        9.19      5.40 o
  -7   4  11        1.00        2.81     10.14 o
  -6   4  11       22.91       23.07      4.57 o
  -5   4  11       15.35        5.40      4.87 o
  -4   4  11        3.96        4.87      9.09 o
  -3   4  11      107.89      105.74      7.05 o
  -2   4  11       14.39        4.74     13.45 o
  -1   4  11       60.96       64.63      6.00 o
   0   4  11       36.62       38.67      3.91 o
   1   4  11        6.10        2.61     14.56 o
   2   4  11       44.63       59.88      6.48 o
   3   4  11        0.47        0.83      4.44 o
  -6   5  11        8.75        5.55      4.87 o
  -5   5  11       16.64       14.43      4.59 o
  -4   5  11        5.43        8.11      4.37 o
  -3   5  11       10.04        5.07     14.36 o
  -2   5  11        4.39      -10.16     11.37 o
  -1   5  11      305.98      288.10     11.85 o
   0   5  11       72.73       75.33      5.16 o
   2   5  11        0.04       -4.64      4.97 o
  -6   6  11        1.94        5.85      4.49 o
  -5   6  11        7.21        0.00     15.44 o
  -3   6  11        2.64        1.15      4.32 o
  -2   6  11        0.19        1.93      4.37 o
  -1   6  11       71.59       59.06      7.25 o
   0   6  11       18.11       20.10      3.87 o
   1   6  11        2.11      -16.67     16.67 o
  -5   7  11        0.08      -15.91     15.91 o
  -4   7  11        4.75       -0.85      5.09 o
  -3   7  11        0.31        0.00     10.11 o
  -2   7  11       82.62       62.07      7.76 o
  -1   7  11        0.14        2.99     10.79 o
  -2 -12  12        0.73        2.11      5.02 o
  -1 -12  12        8.31        8.71      5.02 o
   0 -12  12        0.42        0.19      4.09 o
   1 -12  12        2.02        1.68      4.69 o
  -4 -11  12        1.00        0.00      5.27 o
  -3 -11  12       18.71        5.70     17.49 o
  -2 -11  12       91.02       82.82      7.63 o
  -1 -11  12       20.91        8.18     12.47 o
   0 -11  12       35.53       41.84     13.99 o
   1 -11  12        2.83        5.52     12.35 o
   2 -11  12       48.43       38.63      6.12 o
   3 -11  12        4.26        2.96     12.93 o
  -5 -10  12       34.30       34.41      6.22 o
  -4 -10  12       37.28        8.36     17.37 o
  -3 -10  12      171.28      165.82      9.69 o
  -2 -10  12        0.93      -14.66     14.66 o
  -1 -10  12        7.95        0.00     15.36 o
   0 -10  12        0.65       -8.04      9.10 o
   1 -10  12       38.71       61.97      6.20 o
   2 -10  12        1.38        3.87      4.32 o
   3 -10  12        1.75       -1.23      4.14 o
   4 -10  12        8.14      -18.27     18.27 o
  -6  -9  12       63.24       67.46      7.81 o
  -5  -9  12      126.79      114.37      8.33 o
  -3  -9  12        2.54        2.51     10.97 o
  -2  -9  12      156.54      139.47      8.83 o
  -1  -9  12       55.84       58.03      6.22 o
   0  -9  12       58.35       53.92      4.20 o
   1  -9  12        2.08        0.00      3.46 o
   2  -9  12       42.55       45.43      6.17 o
   3  -9  12        9.25        8.16     12.45 o
   4  -9  12       72.01       85.76      8.33 o
  -7  -8  12        8.13        0.00     12.98 o
  -6  -8  12       40.73       38.02      6.25 o
  -5  -8  12        0.33      -10.59     13.50 o
  -4  -8  12        0.02       -1.78      4.22 o
  -3  -8  12       30.91       29.01      4.87 o
  -2  -8  12       49.00       36.04      5.12 o
  -1  -8  12      603.07      517.60     14.76 o
   0  -8  12      195.62      177.01      6.03 o
   1  -8  12       16.40       15.79      3.64 o
   2  -8  12       52.20       59.73      6.32 o
   3  -8  12       25.63        7.91     12.07 o
   4  -8  12        9.78        8.86      5.55 o
   5  -8  12        5.40        8.28      4.29 o
  -7  -7  12       65.52       56.32      7.10 o
  -6  -7  12       89.43       92.49      7.58 o
  -5  -7  12        8.95       -2.51     13.65 o
  -4  -7  12       64.66       71.18      6.15 o
  -3  -7  12       75.37       62.12      5.47 o
  -2  -7  12      281.83      313.27     12.47 o
  -1  -7  12      229.89      221.59     10.64 o
   0  -7  12       16.78       24.01      4.47 o
   1  -7  12        8.21        4.04      3.56 o
   2  -7  12        1.16        2.43      8.71 o
   3  -7  12       17.31        7.71     11.77 o
   5  -7  12       52.32       78.46      7.91 o
  -8  -6  12        8.94       -4.87      5.87 o
  -7  -6  12       62.98       55.39      7.35 o
  -6  -6  12       28.20       10.52     16.61 o
  -5  -6  12        1.32        4.59      3.64 o
  -4  -6  12       71.44       72.68      5.70 o
  -3  -6  12       15.31        4.42     14.66 o
  -2  -6  12      124.40      138.54      9.06 o
  -1  -6  12      496.89      495.06     14.93 o
   0  -6  12        0.12      -11.48     11.48 o
   1  -6  12       43.99       35.26      6.35 o
   2  -6  12       28.50       28.71      4.59 o
   3  -6  12      165.17      176.39      9.24 o
   4  -6  12        5.09       -0.78      4.77 o
   5  -6  12       71.82       85.06      7.88 o
  -7  -5  12        2.13        5.55     10.39 o
  -6  -5  12        4.57        5.12     11.47 o
  -5  -5  12       36.71       36.67      5.15 o
  -4  -5  12        0.67      -12.30     12.30 o
  -3  -5  12      231.25      251.43     10.74 o
  -2  -5  12      337.28      346.58     12.40 o
  -1  -5  12        1.20       -3.49      5.65 o
   0  -5  12      677.87      687.72     18.38 o
   1  -5  12      169.46      143.51      9.54 o
   2  -5  12       56.33       39.76      5.09 o
   3  -5  12        1.94       -0.35      4.12 o
  -8  -4  12        4.51        0.00     10.32 o
  -7  -4  12       69.01       69.65      7.25 o
  -6  -4  12       54.82       55.17      6.20 o
  -4  -4  12        0.31        0.00     14.28 o
  -3  -4  12       54.84       56.97      6.60 o
  -2  -4  12       15.72       15.16      5.42 o
  -1  -4  12      151.72      170.64      9.24 o
   0  -4  12       47.68       54.49      4.65 o
   1  -4  12       36.69       49.79      6.27 o
   2  -4  12       44.13       38.73      5.20 o
   3  -4  12       78.40       92.03      6.83 o
   4  -4  12        7.01      -10.89     12.17 o
   5  -4  12       37.68       42.97      6.43 o
  -8  -3  12       12.77        0.00     14.38 o
  -7  -3  12       11.76       13.80      5.22 o
  -6  -3  12       69.87       54.71      5.87 o
  -5  -3  12      305.83      309.06     13.00 o
  -4  -3  12      433.57      413.69     13.88 o
  -3  -3  12       30.84       31.35      6.32 o
  -2  -3  12       94.42       92.64      6.88 o
  -1  -3  12      285.28      314.23     11.55 o
   0  -3  12      386.45      371.94      9.25 o
   1  -3  12        0.35       -1.48      4.94 o
   2  -3  12       31.75       34.43      4.57 o
   3  -3  12       63.52       72.53      6.25 o
   4  -3  12       47.54       49.19      6.20 o
   5  -3  12        2.66        2.99     13.05 o
  -8  -2  12       10.26        9.96      5.17 o
  -7  -2  12        5.16       -2.66     10.97 o
  -6  -2  12       48.68       50.92      5.80 o
  -5  -2  12      292.07      284.69     12.30 o
  -4  -2  12        1.14        3.26      5.12 o
  -3  -2  12       19.30       23.67      5.62 o
  -2  -2  12      114.77      119.82      7.96 o
  -1  -2  12       21.95       20.63      5.55 o
   0  -2  12       67.39       76.64      5.27 o
   1  -2  12       58.98       54.36      6.58 o
   2  -2  12        4.88        0.90      3.34 o
   3  -2  12       40.72       42.62      5.60 o
   4  -2  12        0.29        1.58      3.94 o
   5  -2  12        4.55       12.12      4.57 o
  -7  -1  12       25.14       23.54      5.52 o
  -6  -1  12       12.91       -2.46     14.53 o
  -5  -1  12        0.07      -13.40     13.40 o
  -4  -1  12        1.56        0.00     10.69 o
  -3  -1  12      178.24      158.34      9.14 o
  -2  -1  12       14.70       10.79      5.07 o
  -1  -1  12       38.78       37.22      5.75 o
   0  -1  12       76.03       57.20      5.42 o
   1  -1  12       24.10       23.49      5.90 o
   2  -1  12        7.00       -9.69     14.93 o
   3  -1  12      287.93      316.91     12.40 o
   4  -1  12      149.60      157.79      9.44 o
   5  -1  12        2.24       -6.20     14.58 o
  -8   0  12        0.51      -12.40     12.40 o
  -6   0  12        6.36        4.99     14.11 o
  -5   0  12       31.48       23.74      4.52 o
  -4   0  12      378.56      361.91     13.30 o
  -3   0  12      233.35      249.65     11.12 o
  -2   0  12      106.28       86.86      7.20 o
  -1   0  12      284.67      296.84     11.65 o
   0   0  12       10.61       17.57      3.96 o
   1   0  12      336.45      335.06     11.24 o
   2   0  12       52.28       49.79      5.82 o
   3   0  12        2.27        0.00     16.19 o
   4   0  12        0.59        0.83      4.27 o
  -7   1  12        4.58        0.00      3.97 o
  -5   1  12       13.13       16.64      4.19 o
  -4   1  12      658.37      585.34     16.97 o
  -3   1  12       51.13        9.04     19.70 o
  -2   1  12        3.56        7.48      5.22 o
   0   1  12        9.41        4.93      4.10 o
   1   1  12       89.56       65.81      6.48 o
   2   1  12      153.90      169.34      9.29 o
   3   1  12        5.14        1.20      5.07 o
   4   1  12       30.03       20.93      6.85 o
  -8   2  12        4.04       -3.04     14.58 o
  -6   2  12        2.80        9.84      3.76 o
  -5   2  12        0.21        5.02     12.80 o
  -4   2  12        1.27        0.00     10.24 o
  -3   2  12        0.72      -12.93     12.93 o
  -2   2  12       88.07       79.21      6.22 o
  -1   2  12      135.89      121.35      7.38 o
   0   2  12      111.52      117.14      5.18 o
   1   2  12        2.45        0.75      3.97 o
   2   2  12       22.46       25.52      5.17 o
   3   2  12       12.08       14.73      5.62 o
  -8   3  12       18.20       23.69      6.07 o
  -6   3  12        0.00        0.00      4.29 o
  -5   3  12       20.85       13.45      5.62 o
  -3   3  12       89.98      100.97      7.35 o
  -2   3  12       30.13       32.90      5.40 o
  -1   3  12        1.18       -7.53     13.08 o
   0   3  12        8.75        3.89      3.43 o
   1   3  12        3.79       10.49      4.09 o
   2   3  12       20.85       23.44      6.02 o
   3   3  12        2.14       -5.47      5.47 o
  -7   4  12       14.34       13.78      4.97 o
  -6   4  12        0.01      -17.79     17.79 o
  -5   4  12        2.07      -11.57     11.57 o
  -4   4  12        2.77       -4.67      4.67 o
  -3   4  12      169.17      168.66      9.34 o
  -2   4  12        0.29       -3.01      4.27 o
  -1   4  12       22.08       -5.32     15.49 o
   0   4  12        1.00        0.29      4.09 o
   2   4  12       33.64       36.84      6.37 o
  -6   5  12        3.46        6.00     13.38 o
  -5   5  12        6.00        4.12      5.22 o
  -4   5  12        1.93       -1.20      4.77 o
  -3   5  12        5.98        8.33      4.69 o
  -2   5  12       17.16       -2.79     14.98 o
  -1   5  12        0.03        0.00     15.51 o
   0   5  12       32.32       36.30      5.86 o
  -4   6  12        6.54       -8.96     13.68 o
  -2   6  12        0.05       -2.99     14.26 o
  -1   6  12        0.82        3.46      4.67 o
  -3 -11  13        0.61        5.97     13.33 o
  -2 -11  13       17.03      -11.62     14.83 o
  -1 -11  13        9.14        9.04      4.79 o
   0 -11  13        2.10        6.01      8.03 o
   1 -11  13       18.78       23.49      5.17 o
   2 -11  13       53.42       66.51      7.30 o
  -4 -10  13       30.04       28.44      6.60 o
  -3 -10  13       36.74       33.81      6.55 o
  -2 -10  13      137.47      114.80      8.96 o
  -1 -10  13        1.25      -10.89     12.20 o
   0 -10  13       23.35       18.32     11.36 o
   1 -10  13        0.77       -4.37      4.37 o
   2 -10  13       18.06       16.54      5.87 o
   3 -10  13        9.79       -3.01     14.51 o
  -5  -9  13        7.20       -5.87     13.73 o
  -4  -9  13        9.89       15.11      4.69 o
  -3  -9  13       76.97       75.82      7.13 o
  -2  -9  13        2.91       -7.83     15.03 o
  -1  -9  13       76.09       82.37      6.43 o
   0  -9  13        0.00       -2.93      4.17 o
   1  -9  13        1.49      -11.37     11.37 o
   2  -9  13        7.52        7.55      4.97 o
   3  -9  13       29.80       36.79      5.37 o
  -6  -8  13       37.49       31.50      6.37 o
  -5  -8  13        8.43        6.00      5.40 o
  -4  -8  13        2.74       -7.98     10.32 o
  -3  -8  13       39.45       41.76      5.75 o
  -2  -8  13        0.03       -2.51     13.50 o
  -1  -8  13       10.37       10.57      4.37 o
   0  -8  13       89.83       99.99      5.06 o
   1  -8  13        4.03        9.61      3.97 o
   2  -8  13       16.97       28.13      5.67 o
   3  -8  13       54.48       43.97      6.40 o
   4  -8  13        0.00       -9.14     15.81 o
  -7  -7  13       10.04        0.00     13.13 o
  -6  -7  13        0.58      -14.96     14.96 o
  -5  -7  13       91.25       75.27      7.93 o
  -4  -7  13        3.30        7.71     11.75 o
  -3  -7  13      108.79       98.54      7.53 o
  -2  -7  13       29.06       30.54      4.74 o
  -1  -7  13       22.64       18.37      4.57 o
   0  -7  13        0.11        3.59      2.88 o
   1  -7  13        2.14       -1.88      3.54 o
   2  -7  13        0.06       -2.64      4.02 o
   4  -7  13        0.64      -19.17     19.17 o
  -7  -6  13        1.96       -6.00     14.11 o
  -6  -6  13        9.05        7.18      4.59 o
  -5  -6  13       10.34        2.64     13.13 o
  -4  -6  13        8.08       12.45      3.46 o
  -3  -6  13       34.38        9.59     17.32 o
  -2  -6  13       36.16       45.03      5.17 o
  -1  -6  13        9.73        9.99      4.29 o
   0  -6  13      205.38      174.49      6.02 o
   1  -6  13       91.47       86.46      6.55 o
   2  -6  13        8.95       -7.78     13.50 o
   3  -6  13       29.32       25.25      5.60 o
   4  -6  13        6.54        3.41      4.79 o
  -6  -5  13      136.87      116.13      8.48 o
  -5  -5  13       22.97       24.92      5.12 o
  -4  -5  13       19.64        4.89     17.22 o
  -3  -5  13       32.90       26.15      4.37 o
  -2  -5  13      225.80      243.45      9.69 o
  -1  -5  13        2.51       -7.98      7.98 o
   0  -5  13      217.59      203.93      6.75 o
   1  -5  13       66.31       70.17      5.77 o
   2  -5  13        0.25       -3.81      3.81 o
   3  -5  13        2.72       -2.76     11.32 o
  -8  -4  13        0.29      -15.71     15.71 o
  -7  -4  13       85.59       76.10      8.03 o
  -6  -4  13       20.13       31.12      5.02 o
  -5  -4  13       10.39        7.55     13.10 o
  -4  -4  13      559.64      515.77     15.94 o
  -3  -4  13        0.09        2.31      8.36 o
  -2  -4  13       50.72       54.36      6.22 o
  -1  -4  13        1.19      -13.73     14.83 o
   0  -4  13        5.66        2.16      2.59 o
   1  -4  13       43.63       43.80      5.87 o
   3  -4  13       30.88       35.74      5.55 o
   4  -4  13       11.30       10.59      5.12 o
  -8  -3  13       11.79       20.86      5.07 o
  -7  -3  13       22.56       19.23      5.09 o
  -6  -3  13       17.41       12.15      4.69 o
  -5  -3  13        3.26        2.48     10.89 o
  -4  -3  13       91.23       75.60      6.73 o
  -3  -3  13       35.08       25.73      6.40 o
  -2  -3  13        1.45        0.00      9.64 o
  -1  -3  13       46.18       61.26      6.83 o
   0  -3  13        0.62        2.33     10.19 o
   1  -3  13      132.76      133.75      7.23 o
   2  -3  13      101.97       92.84      7.65 o
   3  -3  13       24.91       37.87      5.47 o
   4  -3  13       35.29       32.00      6.05 o
  -8  -2  13        1.61      -17.69     17.69 o
  -6  -2  13       56.06       62.72      6.58 o
  -5  -2  13      247.53      215.92      9.49 o
  -4  -2  13      108.61       94.75      6.78 o
  -3  -2  13       26.77       38.93      4.82 o
  -2  -2  13       12.98        6.83     10.47 o
  -1  -2  13       41.86       57.45      5.25 o
   0  -2  13       31.35        5.94      9.91 o
   1  -2  13      112.54      113.34      6.85 o
   2  -2  13        2.15      -13.83     13.83 o
   3  -2  13        2.25       -5.62     14.83 o
   4  -2  13       12.53       -9.09     17.39 o
  -8  -1  13        1.90        3.09     13.43 o
  -7  -1  13        0.16        2.86     12.40 o
  -6  -1  13       73.19       66.41      7.08 o
  -5  -1  13        0.70       -2.51     12.02 o
  -4  -1  13       13.84       -9.61     15.94 o
  -3  -1  13      115.48      106.24      7.38 o
  -2  -1  13       46.57       47.01      4.72 o
  -1  -1  13        0.16       -4.69      9.36 o
   0  -1  13        9.32       12.35      2.81 o
   1  -1  13       22.49       21.99      4.34 o
   2  -1  13       44.00       55.84      6.53 o
   3  -1  13        3.39       -8.63     13.18 o
   4  -1  13       33.97       35.94      7.33 o
  -8   0  13        0.49      -17.82     17.82 o
  -7   0  13        2.70       -4.32      4.32 o
  -5   0  13        0.07        0.00     10.87 o
  -4   0  13        5.18       -2.46     11.82 o
  -3   0  13       37.94       38.78      5.09 o
  -2   0  13        9.35        0.00     10.14 o
  -1   0  13       20.37       -2.41     14.33 o
   0   0  13       28.83       35.29      3.57 o
   1   0  13       31.25       35.09      6.17 o
   2   0  13       31.90       28.46      6.05 o
   3   0  13       19.19        0.00     14.56 o
  -7   1  13       13.18      -11.77     16.67 o
  -5   1  13        1.48        4.14      4.09 o
  -4   1  13        0.80      -15.06     15.06 o
  -3   1  13      240.15      218.35     10.52 o
  -2   1  13       12.60        8.16      4.67 o
  -1   1  13        2.06       -2.51     10.39 o
   0   1  13       11.88        6.51      4.42 o
   1   1  13        0.86        9.34      3.92 o
   2   1  13        4.90       -5.75     11.52 o
   3   1  13        0.00       -6.17     12.32 o
  -7   2  13        0.26      -12.47     12.47 o
  -6   2  13        7.77      -14.03     14.03 o
  -5   2  13       30.44       26.96      5.20 o
  -3   2  13       57.83       43.92      6.15 o
  -2   2  13        0.00        2.61     11.34 o
  -1   2  13        1.89       12.07      3.26 o
   0   2  13       64.26       72.41      5.06 o
   1   2  13        3.72        6.93      4.07 o
  -6   3  13        1.77      -11.85     13.23 o
  -5   3  13       13.74       19.88      5.27 o
  -4   3  13       13.22       19.33      5.12 o
  -3   3  13       17.02       23.34      4.84 o
  -2   3  13       23.76       31.52      5.27 o
  -1   3  13        2.14      -13.85     13.85 o
   0   3  13        1.74       -2.91     14.88 o
   1   3  13        2.04      -11.17     11.17 o
  -6   4  13        7.17        7.48      5.02 o
  -5   4  13        4.88       -5.92     11.85 o
  -4   4  13        0.35       -2.89     11.92 o
  -3   4  13       11.26       19.58      4.89 o
  -2   4  13       35.70       36.42      6.07 o
  -1   4  13        2.02        8.76     13.38 o
   0   4  13        5.27        0.00      9.64 o
  -3   5  13        5.95      -12.10     13.53 o
  -2   5  13       11.89      -12.15     17.19 o
  -3 -10  14       65.89       69.65      7.76 o
  -2 -10  14        8.54       -8.81     15.23 o
  -1 -10  14       16.01        5.42      4.79 o
   0 -10  14       46.45       44.85      7.53 o
   1 -10  14        3.45        6.00     11.19 o
  -4  -9  14       10.27        0.00     14.48 o
  -3  -9  14        0.29        0.00     14.03 o
  -2  -9  14       22.56       -5.62     16.36 o
  -1  -9  14        2.06       -3.21      4.67 o
   0  -9  14       11.74        9.32      6.44 o
   2  -9  14        7.18      -15.01     16.69 o
  -4  -8  14        0.38       -2.86     11.75 o
  -2  -8  14       36.63       26.68      6.05 o
  -1  -8  14        3.28        5.40     12.05 o
   0  -8  14       80.37       82.59      5.39 o
   1  -8  14       24.03       24.87      5.82 o
   2  -8  14        9.67      -11.70     16.54 o
   3  -8  14       30.37       39.66      6.20 o
  -6  -7  14        0.04       -3.04     12.60 o
  -4  -7  14       65.82       71.73      6.80 o
  -3  -7  14        9.00        7.63      4.22 o
  -2  -7  14      219.99      201.91     10.47 o
  -1  -7  14       67.64       70.50      6.58 o
   0  -7  14       29.12       36.95      4.18 o
   1  -7  14       11.25       -2.76     13.18 o
   2  -7  14        3.24        5.32      4.39 o
   3  -7  14       11.56       15.61      5.07 o
  -6  -6  14       26.36       21.31      6.20 o
  -5  -6  14        5.37        3.21      4.64 o
  -4  -6  14       15.74       15.39      4.69 o
  -3  -6  14        6.88        7.08      4.84 o
  -1  -6  14        6.87       12.15      4.82 o
   0  -6  14        6.05        2.74      3.03 o
   1  -6  14        6.51        2.71     11.80 o
   2  -6  14       18.45       27.98      5.12 o
   3  -6  14        1.71        0.00     12.77 o
  -7  -5  14        0.97        0.00     15.31 o
  -6  -5  14        4.93      -16.04     16.04 o
  -5  -5  14       62.91       71.08      6.32 o
  -3  -5  14       14.21       19.07      4.89 o
  -2  -5  14       33.56       24.60      5.27 o
  -1  -5  14       34.83       46.08      5.65 o
   0  -5  14        4.88       -2.59     10.69 o
   1  -5  14       23.35       27.23      5.55 o
   2  -5  14        0.74       -4.44      4.64 o
  -7  -4  14        0.00        0.00     13.08 o
  -6  -4  14       80.92       77.10      7.50 o
  -5  -4  14        1.99       -1.15      4.44 o
  -4  -4  14        5.14      -18.85     18.85 o
  -3  -4  14       48.59       71.18      6.83 o
  -2  -4  14       60.04       48.09      6.12 o
  -1  -4  14       22.19       19.12      4.77 o
   0  -4  14       13.74        6.77      4.01 o
   1  -4  14       28.71       34.48      4.87 o
   2  -4  14        1.40       -8.46     10.94 o
   3  -4  14        0.90       -0.43      4.32 o
  -7  -3  14        8.89       13.55      5.25 o
  -6  -3  14       31.48       24.12      6.17 o
  -5  -3  14       26.32       21.68      4.79 o
  -4  -3  14        0.76       -2.61     10.72 o
  -3  -3  14        9.83        1.81      4.74 o
  -1  -3  14        4.52        0.00     10.69 o
   0  -3  14        0.93       -4.33      7.87 o
   1  -3  14       42.61       45.75      6.02 o
   2  -3  14       12.02       14.18      4.74 o
   3  -3  14       10.19       16.44      4.89 o
  -7  -2  14        7.07        8.68      4.79 o
  -6  -2  14       23.93       15.08      5.82 o
  -5  -2  14       23.57       34.03      4.89 o
  -4  -2  14        6.97       -4.69      4.69 o
  -3  -2  14       28.79       24.77      4.79 o
  -2  -2  14        1.41       -5.04     14.71 o
  -1  -2  14       55.00       51.93      5.65 o
   0  -2  14       18.41       20.10      3.34 o
   1  -2  14        1.46      -14.93     14.93 o
   2  -2  14       17.51       13.55      5.40 o
   3  -2  14       20.60       17.57      5.12 o
  -7  -1  14        3.05        0.43      4.54 o
  -6  -1  14       30.67       27.06      5.87 o
  -5  -1  14      107.22       87.09      8.13 o
  -3  -1  14       15.02       17.34      4.69 o
  -1  -1  14       21.72       27.13      4.92 o
   0  -1  14        8.75        8.00      4.02 o
   1  -1  14       17.28       11.95      4.79 o
   2  -1  14       41.71       30.34      6.45 o
   3  -1  14        7.78        9.46     16.36 o
  -7   0  14        1.56       -3.11      5.17 o
  -6   0  14       23.79       21.28      5.75 o
  -5   0  14       10.23       12.75      4.39 o
  -4   0  14        4.28        8.11      4.49 o
  -3   0  14        0.20      -13.00     13.00 o
  -2   0  14       15.31       23.84      5.02 o
  -1   0  14        1.02        2.71     11.72 o
   0   0  14       16.45       18.62     12.62 o
   1   0  14        3.49        3.69      4.09 o
   2   0  14        0.45      -12.20     17.24 o
  -6   1  14       11.52       13.70      4.72 o
  -5   1  14        3.97       -4.69      4.69 o
  -4   1  14        5.40       -5.60     11.14 o
  -3   1  14       24.90       25.07      5.42 o
  -2   1  14       28.64       39.58      5.75 o
  -1   1  14        0.02      -11.82     11.82 o
   0   1  14        5.02        6.13      3.29 o
   1   1  14        0.55       -4.79      4.79 o
  -6   2  14        1.85       -0.43      4.57 o
  -5   2  14       41.83       31.00      6.25 o
  -4   2  14       49.13       43.44      6.37 o
  -3   2  14        5.36        5.70      4.17 o
  -2   2  14        1.56      -14.31     15.94 o
   0   2  14        0.97        5.12      4.28 o
  -5   3  14        1.99       -5.17      5.17 o
  -4   3  14        0.01        6.02     11.24 o
  -3   3  14       15.69        9.36      4.97 o
  -2   3  14        8.62       11.52      5.60 o
  -3  -9  15        4.42      -15.01     15.01 o
  -2  -9  15       24.91       31.85      6.00 o
  -1  -9  15        1.84      -12.05     17.04 o
   0  -9  15        0.70       -7.95     10.37 o
  -4  -8  15        4.17        6.10     13.65 o
  -3  -8  15        2.07      -12.93     12.93 o
  -2  -8  15        0.56       -2.94      9.69 o
  -1  -8  15       12.06       -8.76     15.18 o
   0  -8  15        8.88        2.67      4.65 o
   1  -8  15       16.13       20.88      5.52 o
  -5  -7  15        0.17        4.39      4.79 o
  -4  -7  15        6.85      -14.56     14.56 o
  -3  -7  15        2.41       19.40      4.27 o
  -2  -7  15      104.72       94.12      7.96 o
  -1  -7  15       34.76       42.44      6.20 o
   0  -7  15        1.94       -4.74      4.74 o
   1  -7  15       10.32       18.37      4.72 o
   2  -7  15       26.44       27.21      5.70 o
  -5  -6  15        5.98        6.05     13.53 o
  -4  -6  15       91.96       96.05      8.03 o
  -3  -6  15       52.04       55.09      7.20 o
  -2  -6  15       22.11       15.23      5.47 o
  -1  -6  15        0.04      -10.14     10.14 o
   0  -6  15        6.67        6.44      3.64 o
   1  -6  15       17.11       16.92      5.27 o
   2  -6  15       30.46       26.13      6.30 o
  -6  -5  15        2.25       -3.14     15.06 o
  -5  -5  15        0.03        5.97     11.14 o
  -4  -5  15        4.14        0.80      4.29 o
  -3  -5  15       55.28       71.20      6.98 o
  -2  -5  15        5.29       14.66      4.57 o
  -1  -5  15       22.12       25.10      4.92 o
   0  -5  15        1.14        5.27      3.34 o
   1  -5  15        0.01       -4.29      4.29 o
   2  -5  15       14.07       26.91      5.75 o
  -5  -4  15       33.56       29.94      5.82 o
  -4  -4  15        6.20        2.84     12.42 o
  -3  -4  15       42.43       52.81      6.68 o
  -2  -4  15        3.14        3.16      4.84 o
  -1  -4  15       11.62       18.65      4.44 o
   0  -4  15        2.46       -7.30     13.39 o
   1  -4  15        2.82       -8.83     13.50 o
   2  -4  15        5.55        7.50      4.69 o
  -6  -3  15        0.42      -11.52     11.52 o
  -3  -3  15       13.55       21.41      4.87 o
  -2  -3  15        0.16       -2.74     11.37 o
  -1  -3  15        1.02        8.76      3.74 o
   0  -3  15        4.71       13.53      3.09 o
   1  -3  15       13.51       14.38      5.35 o
   2  -3  15        7.29       -3.11     14.93 o
  -5  -2  15        8.86        5.87     13.15 o
  -4  -2  15       11.30        2.86     14.23 o
  -3  -2  15        1.64        5.60      4.17 o
  -2  -2  15        9.10       20.68      4.92 o
  -1  -2  15        9.12      -11.27     12.60 o
   0  -2  15       50.29       63.12      5.77 o
   1  -2  15        2.06       -9.01     11.65 o
  -6  -1  15        0.56       -6.22      9.81 o
  -5  -1  15       16.94        8.91     15.46 o
  -3  -1  15        0.01        2.84     10.24 o
  -2  -1  15       84.05       86.71      7.40 o
   0  -1  15        4.71      -12.78     13.29 o
   1  -1  15        3.78       -6.15     12.30 o
  -5   0  15        0.01       -6.10     14.26 o
  -4   0  15        1.22       11.82      3.81 o
  -3   0  15        5.27       10.42      5.22 o
  -2   0  15       11.79       10.42      4.47 o
  -1   0  15        1.09        5.90     11.07 o
   0   0  15       18.56       16.09      4.01 o
  -5   1  15       39.76       33.88      6.95 o
  -4   1  15       23.82       25.68      6.10 o
  -3   1  15        3.11        3.01     10.87 o
  -2   1  15        6.28        5.60      5.20 o
  -1   1  15        0.89       -3.06     12.62 o
  -3  -7  16        2.70        7.13      5.65 o
  -2  -7  16       25.33       22.09      5.77 o
  -1  -7  16       35.89       43.50      6.45 o
  -4  -6  16       20.56        0.00     15.41 o
  -3  -6  16       51.42       58.96      7.18 o
  -4  -5  16        7.32      -12.47     15.89 o
  -3  -5  16       26.13       28.76      6.22 o
  -2  -5  16       12.47        9.11     13.88 o
  -1  -5  16        3.04        9.59      4.94 o
   0  -5  16       15.15       -6.28     10.30 o
  -3  -4  16        2.61       -3.04     12.52 o
  -2  -4  16       29.87       37.95      5.85 o
  -1  -4  16       14.41       24.35      5.35 o
   0  -4  16        0.44       -4.18      4.18 o
  -4  -3  16        3.28        3.09     11.14 o
  -3  -3  16        1.22      -13.25     13.25 o
  -2  -3  16        0.47       -2.61      4.74 o
  -1  -3  16        1.89       -3.06     14.68 o
   0  -3  16        0.00      -15.66     15.66 o
  -4  -2  16        1.30       -3.54      4.29 o
  -3  -2  16        4.83       -0.43      5.25 o
  -2  -2  16       13.56       23.59      5.25 o
  -4  -1  16        8.77        6.30      4.72 o
  -3  -1  16       19.77       28.03      5.92 o
  -2  -1  16       30.25       31.65      6.27 o
 
